# Supplementary material for: A Comprehensive Characterization of Small RNA Profiles by Massively Parallel Sequencing in Six Forensic Body Fluids/Tissue
Source: Genes (Basel). 2022 Aug 25;13(9):1530. doi: 10.3390/genes13091530 (PMC9498867; doi:10.3390/genes13091530)
Supplement: Supplementary file 1 [file genes-13-01530-s001.zip]

Archive with 16 entries (15 files):
- supplementary_updated/
- __MACOSX/._supplementary_updated
- supplementary_updated/Table_S2.xlsx
- __MACOSX/supplementary_updated/._Table_S2.xlsx
- supplementary_updated/.DS_Store
- __MACOSX/supplementary_updated/._.DS_Store
- supplementary_updated/Table_S3.xlsx
- __MACOSX/supplementary_updated/._Table_S3.xlsx
- supplementary_updated/Figure_S2.pdf
- __MACOSX/supplementary_updated/._Figure_S2.pdf
- supplementary_updated/Figure_S1.pdf
- __MACOSX/supplementary_updated/._Figure_S1.pdf
- supplementary_updated/Table_S1.xlsx
- __MACOSX/supplementary_updated/._Table_S1.xlsx
- supplementary_updated/~$Table_S2.xlsx
- __MACOSX/supplementary_updated/._~$Table_S2.xlsx
