# Supplementary material for: A Comprehensive Characterization of Small RNA Profiles by Massively Parallel Sequencing in Six Forensic Body Fluids/Tissue
Source: Genes (Basel). 2022 Aug 25;13(9):1530. doi: 10.3390/genes13091530 (PMC9498867; doi:10.3390/genes13091530)
Supplement: Supplementary file 1 [file genes-13-01530-s001.zip › supplementary_updated/Table_S2.xlsx]

## Sheet: overview
Supplementary Table 2. The RSMs screened of 15 pairwise groups

## Sheet: VS_MB
The RSMs screened in MB_VS
RNA	log2fc（MB_VS）	q-value	average_exp_MB	average_exp_VS
hsa_piR_001101	2.92333	0.0305317	11.5051	72.2134
hsa_piR_004152	2.28151	0.0433032	12.368	48.1158
hsa_piR_004308	4.12571	0.00428705	11.991	162.027
hsa_piR_004993	8.24221	4.85704e-06	0.131372	45.6255
hsa_piR_005019	4.93336	0.00428705	0.0552877	2.74565
hsa_piR_006245	4.14684	0.0414845	0.0269978	1.20527
hsa_piR_008033	3.72402	0.0212124	0.0986946	1.86134
hsa_piR_010894	3.00493	0.0212124	0.85643	5.84287
hsa_piR_015026	3.32565	0.00763202	1.87452	15.4926
hsa_piR_016659	-2.50317	0.0433032	80.7524	11.468
hsa_piR_016945	6.44186	1.66666e-05	7.58638	549.258
hsa_piR_016946	3.67242	0.0212124	0.178951	2.63672
hsa_piR_018569	4.14942	0.0103944	0.670177	11.1534
hsa_piR_018570	4.65386	0.000109355	0.822903	17.2585
hsa_piR_019822	3.74416	0.0428437	0.131653	2.04649
hsa_piR_019823	2.87652	0.0433032	1.58858	9.37368
hsa_piR_019824	2.97105	0.0433032	1.87954	12.173
hsa_piR_020362	4.46428	0.00819568	0.475429	12.2213
hsa_piR_020388	2.24816	0.0428882	36.5202	140.326
hsa-miR-101-3p	-5.29928	0.00458382	2.402	0.061
hsa-miR-1246	-6.45716	0.0223506	369.281	4.203
hsa-miR-1296-5p	3.37851	0.0174578	0.07	0.728
hsa-miR-144-3p	-8.61721	1.01e-05	376.187	0.958
hsa-miR-144-5p	-8.66676	7.78e-05	4.064	0.01
hsa-miR-149-5p	1.50559	0.000106383	29.416	83.524
hsa-miR-151a-5p	-3.69928	4e-05	239.632	18.448
hsa-miR-151b	-5.08235	0.00334824	7.047	0.208
hsa-miR-15a-5p	-3.29589	0.0484978	71.154	7.245
hsa-miR-15b-5p	-5.31329	9.14e-06	134.87	3.392
hsa-miR-181c-5p	-3.22982	0.0353469	49.769	5.305
hsa-miR-185-5p	-4.97647	3.48e-05	70.898	2.252
hsa-miR-190a-5p	-5.13733	0.00282819	5.033	0.143
hsa-miR-190b-5p	-8.88783	0.000893624	4.737	0.01
hsa-miR-192-5p	-3.84253	2.36e-05	34.745	2.422
hsa-miR-193b-3p	2.13748	1.24e-05	122.137	537.394
hsa-miR-199a-3p	-6.79864	1.54e-07	159.418	1.432
hsa-miR-199b-3p	-6.79864	1.54e-07	159.418	1.432
hsa-miR-199b-5p	-5.00126	0.000151961	25.206	0.787
hsa-miR-19b-3p	-4.43488	0.0441429	28.55	1.32
hsa-miR-200c-3p	1.31995	0.00104921	43.978	109.794
hsa-miR-203a-3p	3.03563	1.66e-05	56.098	460.007
hsa-miR-203b-5p	2.26142	0.0319305	1.266	6.07
hsa-miR-20b-5p	-8.07172	0.0163642	5.65	0.021
hsa-miR-210-3p	1.94814	0.00339904	0.616	2.377
hsa-miR-2110	-4.65668	0.000288551	8.929	0.354
hsa-miR-21-3p	-6.26772	0.000701898	3.082	0.04
hsa-miR-214-3p	-6.05697	0.000198882	13.715	0.206
hsa-miR-214-5p	-5.29287	0.0349436	10.075	0.257
hsa-miR-25-3p	-5.33843	1.06e-13	263.152	6.504
hsa-miR-3120-3p	-5.92974	5.65e-05	4.328	0.071
hsa-miR-34c-3p	-8.29692	0.0127433	3.145	0.01
hsa-miR-363-3p	-6.72835	8.16e-05	37.111	0.35
hsa-miR-365a-3p	1.91943	1.53e-05	2.909	11.004
hsa-miR-365b-3p	1.91943	1.53e-05	2.909	11.004
hsa-miR-375-3p	1.65688	3.48e-05	171.985	542.327
hsa-miR-429	1.22666	0.00423306	36.282	84.909
hsa-miR-4454	6.43201	0.000433774	0.067	5.785
hsa-miR-451a	-4.94377	0.000156199	6346.14	206.199
hsa-miR-486-5p	-8.764	2.26e-11	405.175	0.932
hsa-miR-574-5p	1.07651	0.00887246	16.065	33.88
hsa-miR-652-3p	-4.10272	0.000601145	273.896	15.942
hsa-miR-744-3p	2.93546	0.00922239	0.04	0.306
hsa-miR-885-5p	-7.83099	0.0328531	2.277	0.01
hsa-miR-93-5p	-4.2638	0.00587648	155.141	8.076
hsa-miR-942-5p	-5.13556	0.000163589	14.975	0.426
novel-hsa-miR145-3p	-4.14597	0.0247249	4.479	0.253
novel-hsa-miR285-5p	3.63702	2.6e-06	0.787	9.791
novel-hsa-miR63-5p	-7.30879	0.00014943	3.171	0.02
RF00093	3.77143	0.0428437	23.1925	252.912
RF00181	-3.47248	0.0256478	3.84285	0.264256
RF00331	4.12928	0.0428437	0.0135683	0.99263
RF01153	3.62449	0.0433032	0.0138219	0.6842
RF01296	4.64651	0.00454663	36.0051	733.291
RF01306	3.25659	0.0433032	41.3116	321.592
RF01540	3.45943	0.0433032	0.0135683	0.618487
RF01641	4.90086	0.000468073	0.348733	9.71533

## Sheet: VB_MB
The RSMs screened in MB_VB
RNA	log2fc（MB_VB）	q-value	average_exp_MB	average_exp_VB
hsa_piR_000441	3.66348	0.00277574	0.853005	17.0119
hsa_piR_000560	3.32193	0.0092578	0.243241	4.33818
hsa_piR_000586	7.40696	3.80499e-19	0.111546	40.483
hsa_piR_000775	-4.67947	0.0012806	2.64314	0.047423
hsa_piR_000805	5.7274	2.03008e-15	1.3127	94.6787
hsa_piR_000823	-6.04668	1.53988e-07	15.9325	0.223347
hsa_piR_001040	-5.59549	0.00326239	57.5578	1.33061
hsa_piR_001089	-3.32192	0.018999	0.750008	0.0151026
hsa_piR_001101	5.82464	2.43899e-13	11.5051	911.949
hsa_piR_001152	3.24533	0.000250412	2.39837	32.9702
hsa_piR_001184	-4.81727	0.0106231	11.0654	0.414577
hsa_piR_001311	-6.27851	4.79195e-11	327.049	5.90933
hsa_piR_001312	-5.12701	1.3429e-07	417.345	16.4327
hsa_piR_001318	-4.16703	0.00337622	71.0431	5.8555
hsa_piR_001346	2.44445	0.0453637	30.6985	225.709
hsa_piR_002158	5.32706	5.13131e-05	0.0276438	4.91141
hsa_piR_003078	3.65025	0.0152829	0.0542731	2.14597
hsa_piR_004150	-2.66587	0.00384228	117.042	25.4049
hsa_piR_004153	-2.94834	0.00891682	332.93	59.3296
hsa_piR_004307	-6.08936	5.64245e-09	175.192	3.18131
hsa_piR_004309	-4.69765	7.26873e-05	338.025	17.1918
hsa_piR_004506	-2.88929	0.0116101	1.98629	0.268928
hsa_piR_004987	-4.04041	0.000157696	2.19622	0.0948459
hsa_piR_007979	-5.27301	1.14332e-06	4.48554	0.0632306
hsa_piR_009294	-2.67556	0.0107409	5.98764	1.22062
hsa_piR_009295	-6.82161	7.0677e-06	154.58	1.78248
hsa_piR_011374	-4.66296	4.24484e-05	1.93836	0.0151026
hsa_piR_012681	3.65625	0.000383391	0.590407	11.2951
hsa_piR_013306	3.86514	1.81247e-06	5.44134	105.864
hsa_piR_013350	2.56598	0.0347082	1.93134	15.3479
hsa_piR_013624	-3.82888	0.00061627	3.53049	0.226127
hsa_piR_014923	-3.33628	0.00391738	1.23624	0.0831534
hsa_piR_015149	-4.49184	0.000639806	2.31202	0.0492121
hsa_piR_015150	-4.16322	5.13131e-05	8.25939	0.486104
hsa_piR_015249	-4.69367	1.3429e-07	139.253	7.05667
hsa_piR_016658	4.97218	5.59072e-20	183.512	7799.92
hsa_piR_016659	4.93453	2.43899e-13	80.7524	3279.56
hsa_piR_016742	2.41705	0.0112321	11.9714	85.3343
hsa_piR_016745	2.63283	0.00384228	16.3542	130.346
hsa_piR_016792	-3.73318	0.00451819	11.6529	0.979434
hsa_piR_016796	-2.87446	0.0253443	0.510331	0.0158077
hsa_piR_016946	3.09592	0.0092578	0.178951	2.63042
hsa_piR_016970	-2.59361	0.0236928	14.9861	3.47704
hsa_piR_017033	3.28011	0.00517884	0.204016	3.34952
hsa_piR_017061	5.94608	5.8825e-12	0.221546	24.0455
hsa_piR_017458	5.24842	3.85127e-11	2.61702	148.954
hsa_piR_017724	-3.62028	0.00125047	24.8317	2.79867
hsa_piR_018165	-5.96412	6.91867e-06	5.62391	0.0316153
hsa_piR_018573	-5.51657	1.80554e-09	5.08561	0.0673457
hsa_piR_019068	-3.42146	0.0042524	0.856502	0.0364355
hsa_piR_019521	-3.56478	0.00791419	0.770405	0.0206278
hsa_piR_019676	6.81698	4.63484e-10	0.0940691	24.8849
hsa_piR_019752	-5.44914	1.2016e-06	26.5706	0.715558
hsa_piR_019824	-2.84608	0.0453637	1.87954	0.254006
hsa_piR_019912	-3.30566	0.00227164	28.2466	4.12074
hsa_piR_020365	-2.5389	0.00756374	41.6723	9.01407
hsa_piR_020381	-4.64961	0.000103358	3.18322	0.0791257
hsa_piR_020401	-3.29767	0.0246233	0.717385	0.0151026
hsa_piR_020450	2.18587	0.0409728	1.72065	10.8923
hsa_piR_020485	-5.16407	5.73456e-06	25.4704	0.811252
hsa_piR_020490	-5.88613	2.47994e-10	10.8134	0.156729
hsa_piR_020492	-2.51457	0.0496741	0.431747	0.0316153
hsa_piR_020496	-5.60806	1.96274e-09	70.1154	1.73033
hsa_piR_020500	-2.702	0.0146953	165.673	32.7778
hsa_piR_020541	-5.28715	5.2246e-07	10.5976	0.26796
hsa_piR_020548	-5.70798	1.19662e-07	76.2474	1.79453
hsa_piR_020582	-3.0531	0.018999	12.5122	2.09916
hsa_piR_020657	4.12383	5.52738e-06	2.88098	71.4901
hsa_piR_020813	3.69285	0.000322382	0.500539	9.79683
hsa_piR_020829	-4.14324	1.41699e-07	1740.9	129.067
hsa-let-7a-5p	1.49058	0.0364802	2802.36	7874.7
hsa-let-7c-5p	-1.72831	4.23e-14	477.766	144.192
hsa-let-7d-3p	7.2894	2.02e-13	4.918	769.339
hsa-let-7e-3p	6.66566	2.15e-05	0.595	60.406
hsa-let-7g-5p	1.33015	0.0146946	3305.85	8311.84
hsa-miR-100-5p	-1.43239	1.43e-11	105.269	39.004
hsa-miR-10395-3p	-3.0498	0.000346188	1.002	0.121
hsa-miR-103a-3p	5.93584	0.000198158	2.817	172.446
hsa-miR-10b-5p	-4.99909	7.36e-17	44.292	1.385
hsa-miR-11400	10.1537	0.00145247	0.076	86.572
hsa-miR-12136	-2.23218	1.18e-05	18.742	3.989
hsa-miR-122-5p	-1.55053	0.0109273	0.621	0.212
hsa-miR-1227-3p	10.2188	6.84e-08	0.013	15.492
hsa-miR-1246	-10.1724	3.4e-13	369.281	0.32
hsa-miR-1247-5p	-4.62022	4.4e-05	0.787	0.032
hsa-miR-1249-3p	4.80262	4.37e-05	0.893	24.922
hsa-miR-125b-1-3p	-3.39855	0.00402669	0.696	0.066
hsa-miR-125b-5p	-1.553	1.01e-08	116.625	39.746
hsa-miR-1260b	11.1055	7.36e-10	0.01	22.033
hsa-miR-126-5p	5.8634	2.36e-09	5.999	349.251
hsa-miR-1271-5p	6.76315	0.0119309	0.079	8.581
hsa-miR-1275	6.62523	0.00859565	0.145	14.314
hsa-miR-1277-3p	7.0666	0.000140616	0.276	36.997
hsa-miR-1284	11.3995	1.83e-14	0.04	108.059
hsa-miR-1296-5p	7.03766	0.00629108	0.07	9.197
hsa-miR-1306-3p	5.98251	0.0149045	0.083	5.248
hsa-miR-1306-5p	6.67437	5.82e-05	0.102	10.418
hsa-miR-130b-5p	7.08393	3.82e-06	0.433	58.744
hsa-miR-132-3p	-1.23396	2.95e-05	0.501	0.213
hsa-miR-135b-5p	-1.02556	7.18e-05	25.63	12.59
hsa-miR-139-3p	7.12079	3.53e-10	0.487	67.78
hsa-miR-139-5p	6.75079	6.47e-13	15.677	1688.31
hsa-miR-1-3p	6.34307	6.52e-10	1.25	101.476
hsa-miR-141-3p	-3.63832	4.82e-09	44.367	3.563
hsa-miR-141-5p	-5.32418	0.000928684	0.641	0.016
hsa-miR-142-3p	4.61516	2.71e-05	15.045	368.718
hsa-miR-142-5p	4.11873	0.0076188	10.972	190.61
hsa-miR-144-3p	-3.45934	4.82e-09	376.187	34.201
hsa-miR-144-5p	-5.34483	2.36e-10	4.064	0.1
hsa-miR-145-5p	-1.37275	1.79e-08	51.614	19.931
hsa-miR-1468-5p	6.87668	4.16e-07	0.405	47.593
hsa-miR-148a-3p	-2.48137	4.75e-11	40.659	7.281
hsa-miR-150-3p	7.36408	0.00326049	0.078	12.85
hsa-miR-150-5p	5.82422	6.01e-06	149.623	8477.44
hsa-miR-151a-5p	3.7347	0.0310749	239.632	3190.07
hsa-miR-181a-2-3p	6.62879	2.72e-07	2.017	199.605
hsa-miR-181a-3p	4.51879	0.0486676	1.922	44.06
hsa-miR-184	-2.29227	0.0275693	1.396	0.285
hsa-miR-1908-5p	7.64386	0.0342692	0.054	10.8
hsa-miR-190a-5p	-1.06418	0.00242116	5.033	2.407
hsa-miR-191-3p	8.32354	0.00433611	0.014	4.485
hsa-miR-193a-3p	-1.92979	0.00147611	1.524	0.4
hsa-miR-193b-3p	-3.22538	1.17e-08	122.137	13.059
hsa-miR-195-5p	-1.58531	0.00273933	8.39	2.796
hsa-miR-196b-5p	-2.05913	2.83e-17	1637.31	392.889
hsa-miR-19a-3p	5.24267	0.0356584	0.094	3.559
hsa-miR-200a-3p	-1.54178	2.64e-15	12.08	4.149
hsa-miR-200a-5p	-3.55943	0.000383303	1.344	0.114
hsa-miR-200b-5p	-2.51658	0.00415251	0.515	0.09
hsa-miR-200c-3p	-1.99156	3.27e-10	43.978	11.059
hsa-miR-200c-5p	-5.94983	0.00350766	0.989	0.016
hsa-miR-203a-3p	-5.27681	2.72e-15	56.098	1.447
hsa-miR-203b-5p	-5.17678	5.82e-05	1.266	0.035
hsa-miR-205-3p	-5.24079	0.00181447	0.605	0.016
hsa-miR-205-5p	-6.12201	2.05e-15	321.217	4.612
hsa-miR-206	-1.02229	0.00415251	1.109	0.546
hsa-miR-211-5p	8.29444	0.00390767	0.026	8.163
hsa-miR-214-3p	-4.9523	1.96e-10	13.715	0.443
hsa-miR-214-5p	-4.00847	9.85e-08	10.075	0.626
hsa-miR-218-5p	-2.3066	2.05e-15	48.23	9.749
hsa-miR-222-3p	4.70672	0.000358499	72.062	1881.79
hsa-miR-28-3p	4.36966	0.00109616	20.65	426.893
hsa-miR-28-5p	4.98235	0.000900687	6.29	198.832
hsa-miR-29c-3p	4.00583	0.0411122	2.517	40.435
hsa-miR-301a-5p	-2.32664	0.0048123	1.841	0.367
hsa-miR-3065-5p	-1.16807	0.000117994	0.973	0.433
hsa-miR-30a-3p	-1.02183	7.82e-06	8.922	4.394
hsa-miR-30a-5p	-1.58945	1.97e-10	10.939	3.635
hsa-miR-30c-2-3p	-1.13085	0.0185234	0.173	0.079
hsa-miR-3120-3p	-2.28507	0.000410748	4.328	0.888
hsa-miR-3173-5p	7.51911	1.41e-08	0.194	35.586
hsa-miR-323a-3p	4.93341	0.037626	1.54	47.057
hsa-miR-326	5.77957	9.05e-06	1.499	82.343
hsa-miR-335-3p	6.17314	0.0012753	0.703	50.729
hsa-miR-337-3p	6.23061	0.000496033	9.305	698.742
hsa-miR-33a-5p	5.78869	6.3e-09	2.144	118.521
hsa-miR-340-3p	7.28921	3.82e-15	0.471	73.67
hsa-miR-340-5p	4.87851	0.00163835	8.72	256.504
hsa-miR-345-5p	4.51083	0.00915637	4.996	113.898
hsa-miR-34a-5p	-1.66945	5.77e-13	1200.42	377.38
hsa-miR-34c-5p	-1.97679	0.0137202	0.185	0.047
hsa-miR-3605-3p	5.84735	0.0048123	0.27	15.545
hsa-miR-3613-5p	4.8485	0.000105321	24.138	695.416
hsa-miR-3615	4.28292	0.00587628	4.749	92.446
hsa-miR-375-3p	-4.6028	7.29e-20	171.985	7.078
hsa-miR-376a-3p	5.80297	0.00711919	1.118	62.418
hsa-miR-378g	-3.54689	0.0174597	0.374	0.032
hsa-miR-423-3p	4.77103	5.28e-05	160.276	4376.14
hsa-miR-425-3p	4.18335	0.0102331	17.315	314.584
hsa-miR-429	-1.45861	2.03e-07	36.282	13.201
hsa-miR-431-5p	5.90436	0.00587628	0.686	41.088
hsa-miR-4433a-3p	11.994	3.8e-08	0.023	93.816
hsa-miR-4433b-5p	8.72868	0.000202866	0.161	68.3
hsa-miR-4435	6.73557	0.00855042	0.11	11.722
hsa-miR-4488	-4.03433	2.97e-06	5.997	0.366
hsa-miR-4492	-5.74483	1.86e-06	0.858	0.016
hsa-miR-449a	-2.42225	6.32e-08	78.123	14.575
hsa-miR-455-3p	-3.51722	0.00219551	3.744	0.327
hsa-miR-4636	-2.07992	0.0168033	1.002	0.237
hsa-miR-4685-3p	9.36178	7.77e-05	0.013	8.553
hsa-miR-4701-5p	7.33355	0.000139115	0.051	8.226
hsa-miR-484	6.09463	2.14e-29	14.248	973.689
hsa-miR-485-3p	7.472	2.71e-05	0.176	31.247
hsa-miR-485-5p	4.79983	0.0124683	3.846	107.128
hsa-miR-487b-3p	4.7731	0.0207373	5.668	154.98
hsa-miR-496	5.95606	0.00337565	0.424	26.322
hsa-miR-497-5p	-1.99428	1.24e-07	12.582	3.158
hsa-miR-5010-3p	7.85662	0.00233192	0.064	14.834
hsa-miR-5193	6.80812	6.85e-05	0.152	17.033
hsa-miR-532-5p	3.50436	0.032925	60.6	687.686
hsa-miR-548k	4.06477	0.00415251	7.438	124.473
hsa-miR-5581-3p	7.64754	8.15e-09	0.233	46.719
hsa-miR-574-5p	1.07276	0.0385378	16.065	33.792
hsa-miR-576-5p	4.88764	0.000436015	8.048	238.24
hsa-miR-584-5p	8.74185	1.34e-12	2.459	1052.73
hsa-miR-590-3p	4.94799	0.00603294	12.817	395.622
hsa-miR-618	-3.47583	0.000168448	1.947	0.175
hsa-miR-619-5p	-3.13474	3.61e-05	5.63	0.641
hsa-miR-625-3p	8.15344	7.05e-06	0.103	29.327
hsa-miR-629-5p	-2.60422	3.18e-05	5.582	0.918
hsa-miR-6510-3p	-4.43671	0.00480144	0.693	0.032
hsa-miR-654-5p	6.95333	0.00185177	0.242	29.99
hsa-miR-664a-3p	5.07882	8.82e-05	2.463	83.242
hsa-miR-664b-3p	7.80601	5.44e-08	0.096	21.484
hsa-miR-671-3p	9.39215	1.45e-08	0.026	17.47
hsa-miR-6791-3p	9.10205	5.81e-07	0.036	19.783
hsa-miR-6803-3p	6.03819	0.000356657	0.187	12.289
hsa-miR-6819-3p	8.26444	3.34e-05	0.026	7.995
hsa-miR-6842-3p	6.65402	0.000108162	0.474	47.735
hsa-miR-7-1-3p	4.73193	1.85e-05	8.81	234.115
hsa-miR-744-3p	8.23314	1.51e-05	0.04	12.036
hsa-miR-744-5p	5.98718	6.31e-07	1.374	87.158
hsa-miR-766-3p	4.56841	0.0160158	3.849	91.322
hsa-miR-7704	-2.82519	0.00076293	2.686	0.379
hsa-miR-885-5p	-1.50726	0.045647	2.277	0.801
hsa-miR-92a-1-5p	9.03913	3.85e-06	0.013	6.839
hsa-miR-92b-3p	5.34121	2.15e-05	12.615	511.39
hsa-miR-96-5p	-1.74158	2.22e-09	44.074	13.18
novel-hsa-miR100-5p	-2.73218	1.28e-05	3.608	0.543
novel-hsa-miR104-5p	-6.42679	8.52e-12	2.753	0.032
novel-hsa-miR108-5p	11.221	2.12e-12	0.025	59.674
novel-hsa-miR110-3p	-8.2986	2.8e-13	4.723	0.015
novel-hsa-miR116-5p	-8.82549	5.09e-14	14.971	0.033
novel-hsa-miR121-5p	-1.73731	1.76e-11	7.005	2.101
novel-hsa-miR131-3p	8.34144	0.00201966	0.014	4.541
novel-hsa-miR14-5p	-5.53358	1.73e-10	3.613	0.078
novel-hsa-miR146-3p	-6.5383	8.08e-14	3.346	0.036
novel-hsa-miR148-3p	-7.20457	9.65e-10	2.36	0.016
novel-hsa-miR158-3p	8.32366	0.0104136	0.013	4.165
novel-hsa-miR181-3p	-7.78463	2.05e-15	3.969	0.018
novel-hsa-miR184-3p	-3.25655	0.000244703	2.265	0.237
novel-hsa-miR188-5p	-4.49825	1.11e-06	2.825	0.125
novel-hsa-miR193-5p	-5.50956	0.000304294	0.82	0.018
novel-hsa-miR209-3p	-6.90529	2.15e-10	1.798	0.015
novel-hsa-miR229-3p	-5.07414	1.78e-05	0.539	0.016
novel-hsa-miR235-3p	-5.54558	6.99e-05	1.915	0.041
novel-hsa-miR236-3p	6.86323	0.00997455	0.026	3.027
novel-hsa-miR243-5p	-1.52889	0.00623489	1.186	0.411
novel-hsa-miR247-5p	-1.79871	0.00584885	3.994	1.148
novel-hsa-miR255-5p	-4.54148	4.21e-09	13.53	0.581
novel-hsa-miR260-5p	-3.59119	4.36e-07	9.292	0.771
novel-hsa-miR274-3p	-4.69762	8.52e-12	7.162	0.276
novel-hsa-miR284-3p	6.94205	0.0109273	0.025	3.074
novel-hsa-miR285-5p	5.20454	0.00415251	0.787	29.02
novel-hsa-miR286-3p	-7.24929	2.26e-26	19.018	0.125
novel-hsa-miR293-5p	-6.20699	1.82e-09	7.018	0.095
novel-hsa-miR294-3p	-6.90914	1.67e-08	3.846	0.032
novel-hsa-miR302-5p	-7.33776	3.47e-09	7.603	0.047
novel-hsa-miR30-3p	-4.10477	0.00030926	1.342	0.078
novel-hsa-miR306-3p	-6.84758	3.82e-15	4.146	0.036
novel-hsa-miR35-5p	-2.96728	4.24e-05	2.049	0.262
novel-hsa-miR58-3p	8.21397	0.0124683	0.014	4.157
novel-hsa-miR80-5p	-5.36725	1.56e-08	1.94	0.047
novel-hsa-miR84-3p	-5.49934	3.31e-10	2.126	0.047
novel-hsa-miR95-5p	9.64746	8.1e-12	0.04	32.08
novel-hsa-miR99-3p	-4.04985	0.0253713	0.265	0.016
RF00004	-1.60263	0.0453637	70.654	31.549
RF00012	2.2678	0.000932896	40.6496	271.932
RF00015	2.43401	0.00767716	10.5622	79.3598
RF00046	3.16992	0.0215512	0.0138219	0.781888
RF00049	5.22252	0.00061627	13.0681	717.942
RF00055	3.43644	0.00370211	0.240953	4.01251
RF00056	-2.73348	0.00061627	6.55559	1.34716
RF00067	2.02782	0.0215542	16.1362	88.2677
RF00069	5.33776	8.23145e-07	2.64165	161.575
RF00086	5.33317	1.20805e-10	10.9823	608.546
RF00088	3.37963	0.000105042	10.7306	157.96
RF00099	2.37277	0.0350955	11.8937	89.0502
RF00133	1.82159	0.0496741	4.92184	24.2288
RF00136	5.6424	4.1788e-11	2.24983	157.777
RF00137	2.94518	0.00159883	5.17921	58.2974
RF00152	-2.91753	0.0375655	0.812781	0.0622167
RF00153	2.03019	0.0385786	2.53228	14.1492
RF00154	5.35419	6.35646e-09	0.199732	15.3591
RF00155	-3.76081	0.00097931	9.48241	0.880817
RF00158	3.02534	0.00191772	1.4943	18.6406
RF00181	-3.25009	0.00673867	3.84285	0.490256
RF00186	5.09684	2.39723e-10	2.86794	142.422
RF00189	2.3394	0.00241229	11.4717	81.8038
RF00231	3.47849	4.2e-08	8.87035	133.974
RF00266	3.87865	9.38124e-05	1.71064	35.7243
RF00276	5.73847	6.67547e-12	9.02671	643.739
RF00277	-9.00111	4.79195e-11	3288.07	8.71094
RF00282	2.40316	0.00234942	16.5624	117.448
RF00283	4.46121	3.16458e-09	1.8549	54.1425
RF00284	5.60039	4.64637e-22	252.962	16766.4
RF00285	-3.22881	0.00290858	1.89272	0.201774
RF00286	3.29278	0.00791419	0.198931	3.25352
RF00322	-5.11893	0.000105042	7.06224	0.175673
RF00323	-3.39231	0.00426795	1.79809	0.14678
RF00342	2.03174	0.0360543	3.37818	19.064
RF00397	2.71916	0.0131593	0.635967	5.74937
RF00399	2.62654	0.00264171	0.646377	5.83827
RF00413	2.85716	0.00922218	0.728565	7.29816
RF00416	2.66448	0.00486016	0.569814	5.23205
RF00417	3.20511	0.0321418	0.0552877	1.30254
RF00420	3.65929	0.000454445	5.08513	82.5191
RF00423	-3.33984	0.0126187	0.97553	0.0471141
RF00424	-3.34395	0.000746449	1.61572	0.145433
RF00425	-2.79467	0.0482573	4.43308	0.768783
RF00431	-3.19264	0.0124675	0.675082	0.0326993
RF00478	5.09724	6.75906e-12	2.15695	101.154
RF00493	3.06503	0.000802572	1.46554	16.8977
RF00494	3.08354	0.00620006	2.40366	27.5957
RF00548	3.64753	0.000183032	0.539266	10.2491
RF00565	7.12103	4.64637e-22	3.6417	694.682
RF00567	3.21238	4.54731e-05	1.10971	15.1097
RF00570	3.19565	0.000643456	1.31137	16.4963
RF00571	-2.89054	0.0114548	35.0042	6.16083
RF00572	2.87826	0.000177957	37.2209	370.36
RF00574	3.18627	8.60956e-05	12.7828	157.395
RF00578	2.33765	0.0180552	1.67691	13.2847
RF00580	1.80606	0.0459558	1.99567	9.37172
RF00588	-2.2892	0.0184592	6.44028	1.67386
RF00592	3.38034	1.74187e-05	6.25619	89.0203
RF00600	-2.52025	0.0495591	1.32609	0.217864
RF00606	2.83237	0.00140239	9.71051	97.0598
RF00609	3.50732	1.76638e-06	2.04596	31.4748
RF00610	3.92068	5.67973e-08	6.21936	128.612
RF00611	4.03067	4.50992e-05	0.33666	9.32266
RF01119	-2.87184	0.0203724	2.32312	0.394021
RF01120	-4.65661	0.000561916	2.98766	0.0629044
RF01123	-3.09953	0.01174	0.740003	0.0336025
RF01126	-3.65207	0.00384228	1.09034	0.0309102
RF01131	3.67045	4.23351e-06	0.967716	18.6052
RF01142	-3.16992	0.021264	0.89084	0.046916
RF01159	-3.38956	0.000948871	3.31533	0.34139
RF01161	-2.9855	0.00154823	2.44993	0.352942
RF01164	3.40498	0.000433828	0.287137	4.91234
RF01184	-5.06866	1.02759e-05	21.2652	0.777173
RF01188	3.66296	0.00548652	0.0138219	1.30124
RF01210	-3.2895	0.00669938	5.64966	0.634293
RF01229	-3.8142	0.000250412	2.6575	0.15775
RF01268	2.60808	0.000378136	13.3645	108.3
RF01276	-3.4374	0.00242787	0.787585	0.0151026
RF01294	3.75651	1.02759e-05	4.60924	86.1137
RF01299	4.28015	6.36004e-09	2.85651	74.9381
RF01423	2.75489	0.0453637	0.362086	3.71229
RF01506	-3.86026	7.07576e-09	51.6285	4.81766
RF01509	4.06609	0.00111465	0.039796	2.46199
RF01536	3.2895	0.00419038	0.0552877	1.39829
RF01537	3.0138	0.0223622	0.108661	1.83129
RF01556	2.70044	0.00260701	0.268753	2.80329
RF01611	-3.16992	0.0368127	0.750385	0.070387
RF01613	-4.52198	0.00186246	35.6325	2.04577
RF01652	-3.43819	0.0015016	16.2228	1.94687
RF01844	2.18289	0.021264	8.48774	51.2793

## Sheet: SE_MB
The RSMs screened in MB_SE
RNA	log2fc（MB_SE）	q-value	average_exp_MB	average_exp_SE
hsa_piR_000201	4.06769	0.00322179	0.00953813	3.1708
hsa_piR_000552	-5.89686	1.23989e-07	7.97212	0.0993133
hsa_piR_000775	-3.74197	0.0102293	2.64314	0.173157
hsa_piR_000801	-4.38283	0.00214182	1.26284	0.0217454
hsa_piR_001089	3.95169	0.00200847	0.750008	10.7361
hsa_piR_001101	-4.45196	1.7799e-05	11.5051	0.715707
hsa_piR_001152	-4.77529	0.000125537	2.39837	0.0429244
hsa_piR_001318	-4.05081	0.001048	71.0431	5.72285
hsa_piR_001346	-6.54693	2.56626e-07	30.6985	0.325437
hsa_piR_001379	2.90393	0.0360628	0.0276438	0.649799
hsa_piR_001608	2.45754	0.0488508	0.0131759	1.06174
hsa_piR_001837	4.27362	0.00341072	0.0135683	4.08961
hsa_piR_001929	2.60931	0.0361887	0.769388	6.61802
hsa_piR_001930	3.38848	0.00956268	0.0138219	0.979368
hsa_piR_002468	3.55871	0.00217441	0.144228	2.68039
hsa_piR_002929	2.59172	0.0490417	0.00953813	0.891214
hsa_piR_003032	2.99256	0.0317191	0.0527037	0.907367
hsa_piR_003728	-3.32927	0.0163614	0.627049	0.0298787
hsa_piR_004214	4.31181	0.000942589	0.0131759	2.77476
hsa_piR_004309	-3.39874	0.0213372	338.025	45.9785
hsa_piR_004800	3.94797	0.00236528	0.660619	16.3784
hsa_piR_004993	5.98333	3.29136e-06	0.131372	15.9131
hsa_piR_005019	2.77059	0.0297164	0.0552877	1.02035
hsa_piR_005207	3.40117	0.0106893	0.0135683	1.29717
hsa_piR_005271	-5.92408	5.69541e-05	6.18955	0.0526487
hsa_piR_005660	7.59541	2.74057e-11	0.339296	173.117
hsa_piR_005815	5.49791	6.61109e-05	0.0126594	6.79217
hsa_piR_005816	6.55849	1.39785e-06	0.036536	22.1422
hsa_piR_006557	4.46443	0.000207268	0.081769	3.12383
hsa_piR_007635	-4.79826	0.000622254	1.29574	0.0104381
hsa_piR_008026	4.21993	0.00140583	0.186664	4.09331
hsa_piR_008328	3.48751	0.00278607	0.0126594	1.61919
hsa_piR_008743	6.43797	1.77323e-05	0.0135683	15.5033
hsa_piR_008983	3.36217	0.00507532	0.829008	7.65231
hsa_piR_009441	3.87489	0.00433742	0.0967535	1.87836
hsa_piR_010431	4.8924	0.00092339	0.0135683	2.33428
hsa_piR_011186	4.05508	0.00340233	0.151395	2.84167
hsa_piR_011187	3.41149	0.00281534	0.365071	3.78353
hsa_piR_011765	5.1108	0.000176027	0.110575	5.31059
hsa_piR_012049	3.71793	0.0106935	0.0126594	2.44031
hsa_piR_012178	3.57932	0.00713845	0.0131759	1.94033
hsa_piR_012681	-3.20737	0.0167032	0.590407	0.0230509
hsa_piR_012901	5.23616	4.86677e-05	0.201839	8.79956
hsa_piR_013306	-5.47152	4.23864e-07	5.44134	0.117301
hsa_piR_013350	-5.035	0.000492653	1.93134	0.0113073
hsa_piR_013519	7.73546	1.23989e-07	0.0253188	43.5511
hsa_piR_013520	3.82194	0.00338333	0.0131759	2.53771
hsa_piR_014211	3.09827	0.0233691	0.0401738	0.843965
hsa_piR_014879	2.99151	0.0189985	0.0964998	1.28081
hsa_piR_015149	3.73221	0.00625351	2.31202	26.2636
hsa_piR_015150	4.46647	0.000239569	8.25939	152.076
hsa_piR_015628	3.36682	0.0100909	0.0126594	1.50595
hsa_piR_016629	3.55566	0.007862	0.00953813	1.48999
hsa_piR_016659	-2.75	0.00592468	80.7524	12.424
hsa_piR_016762	2.77656	0.0394087	0.0131759	1.01535
hsa_piR_016945	5.27654	0.000560707	7.58638	451.623
hsa_piR_017061	-2.41991	0.0455524	0.221546	0.0101572
hsa_piR_017138	2.83011	0.0301588	0.0276438	0.96894
hsa_piR_017371	4.07122	0.00165682	0.0138219	1.84351
hsa_piR_017374	2.76281	0.0455524	0.00953813	0.657644
hsa_piR_017404	4.14247	0.00393818	0.0131759	2.12133
hsa_piR_017458	-4.78183	7.32287e-05	2.61702	0.0484721
hsa_piR_017791	-2.515	0.0363671	0.265189	0.00900255
hsa_piR_018165	-6.58899	3.29136e-06	5.62391	0.0313142
hsa_piR_018570	2.69318	0.0366508	0.822903	10.1914
hsa_piR_018883	3.23222	0.0198308	0.159239	1.90124
hsa_piR_019331	5.07704	0.00043458	0.0131759	3.2028
hsa_piR_019354	-5.76259	2.8048e-06	7.54916	0.115861
hsa_piR_019911	-3.64983	0.0042327	1.15952	0.0733694
hsa_piR_020247	7.15385	1.23989e-07	0.127481	66.7623
hsa_piR_020381	-3.56689	0.00393818	3.18322	0.499088
hsa_piR_020466	-5.47428	4.60854e-05	5.46054	0.0818192
hsa_piR_020490	-2.48459	0.0463866	10.8134	1.92178
hsa_piR_020492	-2.31972	0.0404034	0.431747	0.126282
hsa_piR_020541	2.81997	0.0134157	10.5976	73.4589
hsa_piR_020548	-2.67783	0.0468462	76.2474	13.9157
hsa_piR_020657	-4.82399	0.000112251	2.88098	0.0519315
hsa_piR_020757	7.71088	1.10555e-07	0.0135683	33.9772
hsa_piR_020813	-3.27997	0.0134661	0.500539	0.0117436
hsa_piR_020814	-5.13694	1.72526e-05	2.43208	0.0226146
hsa_piR_021543	2.6287	0.0400515	0.0527037	0.647995
hsa_piR_023378	6.8612	3.29136e-06	0.00953813	11.7939
hsa-let-7c-5p	1.18903	0.0458478	477.766	1089.3
hsa-let-7i-5p	-3.15094	0.00998485	3785.33	426.163
hsa-miR-106b-5p	-4.68099	0.00302772	4.053	0.158
hsa-miR-12136	3.53758	0.000275414	18.742	217.638
hsa-miR-122-5p	5.71374	5.92e-05	0.621	32.591
hsa-miR-1246	-6.7588	0.00772542	369.281	3.41
hsa-miR-1251-5p	7.67433	4.56e-06	0.026	5.311
hsa-miR-1255b-5p	-6.91669	0.00967681	2.658	0.022
hsa-miR-127-3p	-4.04474	0.00782956	703.152	42.605
hsa-miR-135a-5p	3.73903	2.48e-07	4.117	54.972
hsa-miR-138-2-3p	1.36923	0.0335989	0.108	0.279
hsa-miR-142-3p	-5.63382	0.00352929	15.045	0.303
hsa-miR-142-5p	-5.83658	0.000123355	10.972	0.192
hsa-miR-144-3p	-7.28687	6.95e-05	376.187	2.409
hsa-miR-144-5p	-7.03449	0.00170043	4.064	0.031
hsa-miR-145-5p	-4.62964	0.0423392	51.614	2.085
hsa-miR-1468-5p	1.63169	0.0423392	0.405	1.255
hsa-miR-149-5p	1.04186	0.000143795	29.416	60.564
hsa-miR-153-3p	1.36198	5.92e-05	3.936	10.117
hsa-miR-15b-5p	-4.89623	4.25e-05	134.87	4.529
hsa-miR-16-5p	-3.41076	0.0335989	980.343	92.18
hsa-miR-185-5p	-4.653	0.00106909	70.898	2.818
hsa-miR-187-3p	1.34695	4.25e-05	3.796	9.656
hsa-miR-18a-3p	-6.20601	0.0128497	2.51	0.034
hsa-miR-199a-3p	-6.97639	2.11e-05	159.418	1.266
hsa-miR-199a-5p	-5.58178	4.09e-05	31.227	0.652
hsa-miR-199b-3p	-6.97639	2.11e-05	159.418	1.266
hsa-miR-199b-5p	-7.05924	1.96e-05	25.206	0.189
hsa-miR-200a-3p	1.57746	0.0014408	12.08	36.052
hsa-miR-202-5p	7.72565	2.16e-05	0.066	13.97
hsa-miR-204-3p	4.3015	0.0128497	0.032	0.631
hsa-miR-214-3p	-7.51465	8.03e-10	13.715	0.075
hsa-miR-214-5p	-7.29849	5.92e-05	10.075	0.064
hsa-miR-221-3p	-4.42163	0.00246807	93.182	4.348
hsa-miR-223-3p	-6.73858	2.7e-05	513.641	4.81
hsa-miR-223-5p	-6.69369	4.17e-05	13.871	0.134
hsa-miR-27b-3p	-2.84787	0.0198297	1020.27	141.716
hsa-miR-3120-3p	-6.37905	0.000126565	4.328	0.052
hsa-miR-3615	-4.41251	0.011501	4.749	0.223
hsa-miR-375-3p	2.37134	0.0177014	171.985	889.888
hsa-miR-376b-3p	-3.60651	0.0214647	3.508	0.288
hsa-miR-376c-3p	-4.50575	0.00493705	7.565	0.333
hsa-miR-383-5p	5.65821	0.001289	0.048	2.424
hsa-miR-424-5p	-4.8096	0.00782956	7.067	0.252
hsa-miR-425-5p	-3.83259	0.00577502	24.106	1.692
hsa-miR-4516	2.90423	0.00871664	0.761	5.697
hsa-miR-451a	-5.1254	4.09e-05	6346.14	181.807
hsa-miR-4732-3p	-5.9801	0.00633027	4.103	0.065
hsa-miR-486-5p	-7.04135	2.67e-06	405.175	3.076
hsa-miR-499a-5p	3.23082	0.000147482	3.773	35.421
hsa-miR-509-3-5p	8.05953	5.1e-06	0.037	9.871
hsa-miR-592	2.68236	0.00224458	0.21	1.348
hsa-miR-619-5p	1.71429	0.000694044	5.63	18.474
hsa-miR-624-5p	-6.19276	0.0147518	5.413	0.074
hsa-miR-888-5p	10.4721	4.98e-13	0.103	146.304
hsa-miR-890	12.0886	1.15e-12	0.036	156.795
hsa-miR-891a-5p	8.75796	2.26e-08	0.051	22.079
hsa-miR-92a-1-5p	4.26534	0.0335989	0.013	0.25
hsa-miR-942-5p	-4.55739	0.00938284	14.975	0.636
hsa-miR-99a-5p	1.02068	0.00888396	556.455	1128.97
novel-hsa-miR115-5p	3.15408	0.00010741	3.285	29.242
novel-hsa-miR116-5p	1.24488	0.0104127	14.971	35.481
novel-hsa-miR189-5p	4.76195	0.000529086	3.713	100.743
novel-hsa-miR199-5p	-8.91479	1.96e-05	5.309	0.011
novel-hsa-miR247-5p	1.64948	0.0127327	3.994	12.53
novel-hsa-miR26-3p	2.28855	0.0289801	0.376	1.837
novel-hsa-miR26-5p	2.06407	0.0072921	0.512	2.141
novel-hsa-miR80-5p	-4.75192	0.0206901	1.94	0.072
novel-hsa-miR95-5p	3.44626	0.0137677	0.04	0.436
RF00003	-3.12015	0.00045855	117.092	14.8283
RF00004	-3.78638	0.000358402	70.654	5.66407
RF00007	-6.28801	4.23864e-07	54.5301	0.761219
RF00012	-3.48449	0.000159324	40.6496	3.92017
RF00016	-4.60892	7.91536e-05	42.2007	1.66867
RF00020	-2.99968	0.00501246	1.62622	0.250874
RF00045	-4.95772	4.13859e-05	59.0425	2.11101
RF00049	-3.10462	0.0275601	13.0681	1.89491
RF00056	-4.58209	1.31665e-05	6.55559	0.282143
RF00067	-3.70496	0.000125537	16.1362	1.6623
RF00068	-5.22875	2.144e-05	4.01901	0.0646698
RF00069	-3.95603	0.00251559	2.64165	0.122515
RF00071	-6.07071	2.94402e-07	6.14639	0.0387512
RF00072	-4.35297	0.000771048	1.47755	0.0330526
RF00085	-5.33428	0.000298322	2.8707	0.0203098
RF00086	-4.39054	0.000162528	10.9823	0.438543
RF00087	-4.53904	0.000152554	8.95438	0.591358
RF00088	-5.41402	5.72173e-07	10.7306	0.204772
RF00089	-6.16703	2.94402e-07	7.33059	0.0539542
RF00091	-4.98777	2.37476e-06	14.2759	0.556062
RF00092	-6.43862	3.38999e-08	10.2896	0.138739
RF00093	-4.97797	5.3381e-05	23.1925	0.667068
RF00096	-4.60239	1.17924e-05	24.5837	1.17238
RF00099	-4.66693	5.3381e-05	11.8937	0.449302
RF00133	-2.91889	0.00293925	4.92184	0.771647
RF00137	-6.33215	5.92931e-08	5.17921	0.0521904
RF00138	-5.35446	4.13859e-05	2.8702	0.0626285
RF00147	-5.93424	2.56626e-07	4.21923	0.0226146
RF00151	-3.47813	0.00322179	26.5762	2.05354
RF00155	-6.76531	7.33106e-10	9.48241	0.0740912
RF00156	-4.28555	0.00103981	8.54755	0.36647
RF00181	-3.98773	0.000464538	3.84285	0.312094
RF00187	-5.07414	9.48211e-06	3.68403	0.0646698
RF00188	-3.23796	0.00575228	1.54521	0.101276
RF00190	-5.72916	1.58034e-06	6.6143	0.126153
RF00191	-5.58377	7.78832e-08	14.6138	0.31616
RF00212	-6.2308	2.74057e-11	36.1807	0.610283
RF00213	-4.11618	0.00110995	1.17409	0.0230509
RF00217	-3.03175	0.00963599	269.957	38.5252
RF00218	-3.91774	0.00251559	8.00809	0.419189
RF00221	-4.20673	0.000176027	44.9159	2.318
RF00231	-2.67365	0.00940142	8.87035	1.36468
RF00263	-5.26856	0.000158799	1.90478	0.0104381
RF00264	-3.67804	0.0032402	3.11574	0.16228
RF00266	-4.36573	0.00102269	1.71064	0.0397505
RF00270	-6.48984	8.27417e-09	9.7504	0.0800672
RF00271	-4.10728	0.00349724	0.957829	0.00900255
RF00272	-2.36035	0.0328151	0.783464	0.174151
RF00274	-2.46317	0.0420751	104.894	22.5791
RF00275	-2.96447	0.0322974	2.6898	0.293154
RF00276	-3.26909	0.00171458	9.02671	0.929497
RF00277	-7.25119	3.29136e-06	3288.07	23.2651
RF00278	-4.17964	0.000267221	62.0913	3.15537
RF00279	-5.26042	2.46953e-05	5.83293	0.146903
RF00280	-4.44553	5.64911e-05	3.24346	0.160951
RF00281	-6.5202	2.56626e-07	13.259	0.0960139
RF00282	-2.55135	0.0201808	16.5624	2.53484
RF00284	-3.63205	0.000622254	252.962	20.3323
RF00285	2.46163	0.0391881	1.89272	8.85437
RF00289	-2.44744	0.0479154	1557.06	316.249
RF00302	-4.96719	7.32287e-05	3.2063	0.0635242
RF00309	-6.54344	2.56626e-07	6.01508	0.0321834
RF00312	3.77882	0.0138258	0.316222	4.22899
RF00322	-6.14208	9.48211e-06	7.06224	0.0561035
RF00324	-5.64676	5.40756e-07	5.35857	0.0651106
RF00325	-3.09935	0.00956268	7.04975	0.732571
RF00334	-6.37819	8.27417e-09	14.4292	0.278546
RF00340	-6.31099	7.18658e-06	12.9871	0.100333
RF00342	-4.58643	8.97454e-05	3.37818	0.0925602
RF00358	-3.53347	0.00492045	15.8197	1.39254
RF00377	-5.01156	2.9361e-08	34.8428	1.26388
RF00392	-4.74329	4.13735e-05	5.89257	0.225306
RF00393	-3.77155	0.00927744	0.783284	0.0101572
RF00397	-3.18892	0.0158134	0.635967	0.0330526
RF00398	-2.85474	0.034622	0.361439	0.0113073
RF00399	-3.06491	0.00705481	0.646377	0.0513432
RF00401	-4.75102	0.00049259	1.81903	0.0426215
RF00405	-5.14503	0.000115566	15.8265	0.38954
RF00406	-3.36924	0.006306	1.35059	0.0710867
RF00407	-3.40783	0.00479989	0.730516	0.0295978
RF00409	-5.23393	4.43361e-06	9.30353	0.189569
RF00410	-2.88481	0.0262533	0.975381	0.0812574
RF00418	-4.1113	0.00133694	6.47184	0.314185
RF00421	-4.01889	0.00152916	0.903822	0.0194406
RF00423	-3.45181	0.0100941	0.97553	0.0426469
RF00424	-2.47517	0.0231449	1.61572	0.466806
RF00425	-6.40856	9.42739e-06	4.43308	0.0104381
RF00428	-3.56239	0.00500587	1.0358	0.0633677
RF00430	-3.61064	0.00242473	5.62981	0.438514
RF00439	-3.21702	0.0125338	0.816552	0.0406287
RF00440	-2.87238	0.0201456	179.421	29.604
RF00443	-4.3681	0.00181611	1.32687	0.0284432
RF00493	-3.41438	0.00367035	1.46554	0.112567
RF00494	-4.02991	0.00349884	2.40366	0.104589
RF00560	-3.22019	0.0189985	0.67818	0.0739358
RF00563	-3.41734	0.0100926	5.15177	0.442869
RF00565	-2.68291	0.00771907	3.6417	0.598667
RF00567	-3.38659	0.00267102	1.10971	0.0632433
RF00570	-4.26833	0.00102269	1.31137	0.0214645
RF00572	-3.93911	4.86677e-05	37.2209	2.59148
RF00573	-3.47483	0.00607976	4.09118	0.426112
RF00574	-4.92139	2.821e-06	12.7828	0.368552
RF00576	-5.27528	1.28488e-05	7.90726	0.264333
RF00578	-4.51294	0.000159324	1.67691	0.0297487
RF00580	-4.43134	8.97454e-05	1.99567	0.0499122
RF00581	-6.1504	1.26551e-05	8.75271	0.0632342
RF00584	-2.35827	0.0429221	1.25793	0.188561
RF00586	-3.03912	0.0198308	1.19235	0.122995
RF00588	-5.77692	8.27417e-09	6.44028	0.159179
RF00591	-4.0287	0.00276886	0.729213	0.0104381
RF00598	-5.52115	2.09106e-05	3.70454	0.104381
RF00599	-3.38506	0.00817875	1.16169	0.0836865
RF00600	-4.30796	0.000633684	1.32609	0.0203098
RF00606	-4.82135	1.77323e-05	9.71051	0.286089
RF00608	-3.89786	0.00156785	2.3972	0.235203
RF00609	-4.06075	0.000298322	2.04596	0.0757007
RF00611	-2.84961	0.0239487	0.33666	0.0117436
RF00618	-3.57352	0.00127712	3.57088	0.261141
RF01125	3.4314	0.0022299	1.97359	18.3323
RF01132	3.01889	0.0112083	0.0269978	0.77263
RF01135	3.09714	0.00552106	4.45686	32.5472
RF01136	2.66175	0.0342643	0.191846	1.42091
RF01151	3.16383	0.00425597	4.26826	35.1277
RF01153	4.09939	0.00390145	0.0138219	1.20032
RF01159	-2.80996	0.0134661	3.31533	0.453994
RF01160	-3.16772	0.0201808	0.431285	0.0113073
RF01175	-3.45376	0.00955335	0.582847	0.0113073
RF01182	-4.31724	0.000366083	1.06676	0.0113073
RF01185	-3.28142	0.0254888	1.28852	0.0767231
RF01186	-5.78915	1.09603e-06	4.82174	0.0424915
RF01200	-5.04806	4.44291e-05	2.17123	0.0203144
RF01209	-2.59529	0.0399596	0.470959	0.0829428
RF01229	-5.21421	5.81944e-06	2.6575	0.033489
RF01233	-3.0153	0.0262533	0.428735	0.00900255
RF01268	-4.40213	4.44291e-05	13.3645	0.604001
RF01273	4.22569	0.00183112	2.03877	31.0048
RF01276	2.75791	0.00702548	0.787585	5.02445
RF01277	-2.64418	0.025656	16.4803	2.4946
RF01290	-2.63956	0.0290756	14.1061	2.05939
RF01291	-4.73046	8.08837e-05	1.96569	0.0307479
RF01295	1.96397	0.0490417	15.216	61.8096
RF01296	-3.11669	0.0046062	36.0051	3.87925
RF01299	-2.0333	0.0488508	2.85651	0.829492
RF01303	2.80689	0.0260051	0.705832	4.14983
RF01309	3.12647	0.00316478	6.82731	51.3409
RF01420	3.54148	0.00132931	0.810952	8.6285
RF01424	3.36584	0.0292117	0.0276438	0.771002
RF01449	3.71523	0.00142937	0.267825	3.58581
RF01506	-2.93209	0.00580222	51.6285	7.65005
RF01507	2.91403	0.0298652	0.302877	2.58196
RF01524	3.1253	0.0212001	0.405407	3.58182
RF01536	2.60181	0.0468462	0.0552877	0.671224
RF01539	2.87723	0.023253	0.0190763	0.602052
RF01544	-3.22411	0.00507532	0.558613	0.0298787
RF01546	3.33878	0.00979887	0.456347	4.16478
RF01547	-3.33376	0.0134157	0.747603	0.0293124
RF01557	5.59753	0.000162458	0.063156	4.66624
RF01561	2.59646	0.0230951	0.455972	3.50677
RF01611	-3.86377	0.00927744	0.750385	0.0207461
RF01626	2.58925	0.0455524	0.488247	2.7925
RF01652	-3.66555	0.00133694	16.2228	1.38397
RF01844	-4.48895	1.77323e-05	8.48774	0.431508
RF01861	-3.67958	0.00157995	0.639047	0.0113073
RF02281	2.95687	0.0249801	0.227938	1.93694
RF02286	-3.62678	0.0172549	1.12224	0.0406287
RF02303	4.47848	0.00171458	0.108906	2.70867

## Sheet: VS_SA
The RSMs screened in SA_VS
RNA	log2fc（SA_VS）	q-value	average_exp_SA	average_exp_VS
hsa_piR_000552	3.36097	0.000158648	0.898352	11.8058
hsa_piR_000560	4.49185	0.00115511	0.00765	1.31902
hsa_piR_000753	4.09642	0.000199922	10.5136	220.084
hsa_piR_000805	4.73335	9.61278e-06	0.0866576	3.9791
hsa_piR_000823	5.17725	5.94187e-09	1.60574	73.0729
hsa_piR_001101	2.59356	0.00422709	9.81238	72.2134
hsa_piR_001152	4.48918	7.06077e-07	0.364343	10.8444
hsa_piR_001159	4.27798	1.05226e-06	0.213506	5.81626
hsa_piR_001170	3.11837	0.000979627	40.1988	427.719
hsa_piR_001184	8.69669	1.87996e-11	0.064324	55.9916
hsa_piR_001312	3.33026	6.61247e-05	57.7985	694.484
hsa_piR_001318	6.29311	1.40749e-08	0.425749	45.4752
hsa_piR_001346	5.45525	2.33726e-08	0.429056	24.8745
hsa_piR_001929	3.32193	0.0178923	0.21291	2.86766
hsa_piR_002441	-3.84548	0.00591166	1.00607	0.0306857
hsa_piR_002468	2.94404	0.0377155	0.154993	1.71716
hsa_piR_002485	6.20255	1.11876e-09	0.0975807	12.7957
hsa_piR_004152	2.08311	0.0223335	9.48433	48.1158
hsa_piR_004153	4.35887	1.81922e-07	39.2736	957.418
hsa_piR_004307	3.42839	0.00011843	26.4279	349.741
hsa_piR_004308	4.45586	4.76395e-05	5.89401	162.027
hsa_piR_004309	5.93779	8.7385e-14	8.30871	642.603
hsa_piR_004993	6.97918	4.93314e-06	0.25762	45.6255
hsa_piR_005271	3.75488	0.00157722	0.0626885	1.57498
hsa_piR_006245	3.36923	0.0198683	0.0650684	1.20527
hsa_piR_006426	3.52574	9.13426e-06	2.21356	29.9292
hsa_piR_007979	4.55117	0.0005194	0.0320452	2.13714
hsa_piR_008033	3.62449	0.00273243	0.0779451	1.86134
hsa_piR_009228	4.29233	1.09613e-05	7.67393	178.606
hsa_piR_009294	3.5805	0.000457274	0.188176	3.3331
hsa_piR_012681	3.58496	0.00431743	0.122439	2.24126
hsa_piR_012734	4.65662	0.0011559	0.0309869	2.21586
hsa_piR_012901	-3.92283	0.00155736	0.768103	0.00968002
hsa_piR_013306	4.05528	0.000675773	0.292596	6.57002
hsa_piR_013624	4.0216	9.32995e-07	0.19682	4.75268
hsa_piR_014923	5.38466	1.69258e-05	0.0320452	3.85238
hsa_piR_015026	4.5794	1.74426e-06	0.481464	15.4926
hsa_piR_015151	-3.39768	0.00486481	21.916	2.31188
hsa_piR_015249	2.04023	0.0219204	61.5751	296.391
hsa_piR_016735	5.75901	8.31775e-09	1.48991	99.0422
hsa_piR_016742	1.89007	0.0111565	1.53273	6.92894
hsa_piR_016745	2.19745	0.0120241	5.36855	29.9257
hsa_piR_016828	5.08214	0.000102938	0.0243952	2.78335
hsa_piR_016926	2.95371	0.0155545	1.51108	14.7964
hsa_piR_016945	6.46847	1.08e-05	4.86075	549.258
hsa_piR_016970	3.37474	0.000290422	3.89887	49.7059
hsa_piR_017138	-4.12928	0.00133185	0.892504	0.00968002
hsa_piR_017724	2.94477	0.00346651	1.62142	15.9936
hsa_piR_017791	3.87446	0.00607339	0.0352006	1.2758
hsa_piR_018570	4.49559	5.09548e-05	0.573478	17.2585
hsa_piR_018573	3.74677	0.00245332	0.243341	4.60258
hsa_piR_019354	3.66296	0.00202216	0.0887741	1.91622
hsa_piR_019521	-2.72688	0.00872301	4.31155	0.759
hsa_piR_019675	4.99524	6.99963e-08	0.269204	12.4064
hsa_piR_019752	2.472	0.0119795	2.8962	19.4412
hsa_piR_019822	5.06608	0.00013002	0.00803695	2.04649
hsa_piR_019823	3.13505	0.00130002	0.822369	9.37368
hsa_piR_019824	3.35147	3.83144e-05	0.916706	12.173
hsa_piR_019912	4.14764	3.40095e-07	2.67397	57.9839
hsa_piR_019914	4.37321	8.66719e-06	15.9601	387.739
hsa_piR_020305	3.37504	0.0159305	0.02295	0.787556
hsa_piR_020365	2.65626	0.00145087	19.2308	147.049
hsa_piR_020388	2.77188	0.000770535	17.5823	140.326
hsa_piR_020391	3.75783	0.000275814	1.07401	17.4412
hsa_piR_020401	-4.44845	8.2979e-05	1.12233	0.0107649
hsa_piR_020485	2.07602	0.0144424	2.28016	11.411
hsa_piR_020490	6.10713	6.86613e-10	0.0856607	10.7141
hsa_piR_020496	3.40514	2.89453e-05	13.3138	166
hsa_piR_020500	2.51671	0.0022892	71.8197	493.931
hsa_piR_020541	3.31816	5.38523e-05	3.28819	38.9226
hsa_piR_020657	4.54928	3.83144e-05	0.195365	6.77
hsa_piR_020829	1.48875	0.0318441	539.775	1837.47
hsa_piR_023338	-3.63898	0.0391215	12.0455	1.02863
hsa-let-7a-3p	-3.31693	0.000105806	10.653	1.069
hsa-miR-10a-5p	4.15573	1.31e-06	0.573	10.213
hsa-miR-10b-5p	4.62115	0.000318734	0.415	10.213
hsa-miR-1246	-5.87731	1.2e-07	247.062	4.203
hsa-miR-125b-5p	2.14267	0.00197879	14.577	64.369
hsa-miR-1268a	5.56648	0.0080404	0.036	1.706
hsa-miR-140-5p	-2.07209	0.000584901	5.929	1.41
hsa-miR-142-5p	-2.94263	0.046051	5.62	0.731
hsa-miR-181c-5p	-1.81352	0.0403518	18.647	5.305
hsa-miR-184	8.16203	0.000211588	0.035	10.025
hsa-miR-186-5p	-1.92809	0.0165543	5.655	1.486
hsa-miR-190b-5p	-5.37156	0.0367704	0.414	0.01
hsa-miR-192-5p	-2.14213	0.0213805	10.691	2.422
hsa-miR-193b-3p	4.81071	1.16e-09	19.148	537.394
hsa-miR-196b-5p	4.40061	0.000191844	9.298	196.384
hsa-miR-199a-5p	3.65648	0.0236376	0.446	5.624
hsa-miR-203a-3p	2.79045	0.0151497	66.49	460.007
hsa-miR-203b-5p	3.62497	0.0247087	0.492	6.07
hsa-miR-221-3p	2.72632	5.53e-05	9.573	63.351
hsa-miR-23a-3p	-1.81138	0.0146068	410.83	117.053
hsa-miR-23b-3p	3.52481	2.36e-06	1.21	13.927
hsa-miR-25-3p	-2.78268	0.00197879	44.756	6.504
hsa-miR-26b-3p	-3.05217	0.0236376	1.999	0.241
hsa-miR-296-5p	4.44898	0.000779557	0.063	1.376
hsa-miR-30a-3p	-2.78839	0.0213805	5.14	0.744
hsa-miR-31-5p	2.47521	1.25e-05	2.182	12.133
hsa-miR-320a-3p	1.86673	0.0111336	14.875	54.25
hsa-miR-324-3p	2.14978	0.0269211	0.697	3.093
hsa-miR-338-5p	-2.42917	0.0192374	5.709	1.06
hsa-miR-339-5p	3.23963	0.00336786	0.202	1.908
hsa-miR-340-5p	-1.62723	0.0358601	6.58	2.13
hsa-miR-362-5p	4.72823	2.47e-05	0.089	2.359
hsa-miR-365a-3p	2.01264	0.0304768	2.727	11.004
hsa-miR-365b-3p	2.01264	0.0304768	2.727	11.004
hsa-miR-376c-3p	4.43354	0.0379939	0.368	7.952
hsa-miR-378a-5p	3.19331	0.00633863	0.374	3.421
hsa-miR-4454	5.00625	0.00179614	0.18	5.785
hsa-miR-449a	4.14376	0.0332345	0.408	7.212
hsa-miR-574-5p	3.57039	0.00197879	2.852	33.88
hsa-miR-7-1-3p	-2.22355	0.0247087	5.399	1.156
hsa-miR-885-5p	-6.88509	0.00296546	1.182	0.01
novel-hsa-miR115-5p	4.77654	8.57e-06	0.169	4.632
novel-hsa-miR121-5p	4.43884	4.01e-10	0.51	11.061
novel-hsa-miR146-3p	4.90182	0.0403518	0.114	3.408
novel-hsa-miR247-5p	3.74885	0.00151127	0.257	3.455
novel-hsa-miR285-5p	6.39926	1.19e-06	0.116	9.791
novel-hsa-miR302-5p	3.65046	0.0403518	0.253	3.177
novel-hsa-miR36-3p	-3.8191	0.0192543	2.343	0.166
RF00007	4.38799	6.61247e-05	1.3064	34.7511
RF00012	3.21218	6.55144e-05	8.71437	98.3485
RF00016	4.89077	1.093e-06	1.0029	39.4304
RF00045	2.53014	0.0187678	10.8478	74.2239
RF00049	6.84143	1.40724e-09	0.223053	35.8798
RF00056	4.35683	0.000465183	0.386444	10.1664
RF00065	3.73623	1.98272e-05	0.376169	6.76729
RF00067	3.1964	3.41548e-06	1.48439	16.6669
RF00068	3.51657	0.00038395	0.319743	5.06056
RF00069	5.35469	4.84723e-09	0.274805	15.2466
RF00070	4.0036	4.75992e-05	0.175289	4.00513
RF00071	5.63575	2.46352e-07	0.173835	12.4532
RF00072	3.68449	0.00682019	0.0164502	0.87673
RF00085	4.60203	1.98272e-05	0.0178953	1.66831
RF00086	4.75197	1.92471e-09	0.429804	14.8438
RF00088	4.42407	1.00304e-05	0.859864	23.2697
RF00089	2.09381	0.00696049	1.29809	6.85452
RF00090	3.45355	0.000916925	0.518466	7.48808
RF00091	4.18394	1.89257e-06	0.588879	13.7007
RF00092	4.00243	0.00070298	0.271202	5.91801
RF00093	10.9062	4.4513e-20	0.068396	252.912
RF00096	5.32932	5.18977e-06	0.593572	29.7787
RF00099	3.81768	0.00115005	1.43568	24.1753
RF00133	5.47573	2.33726e-08	0.213213	13.5324
RF00136	2.86836	0.00556412	0.675126	6.13554
RF00137	5.39231	6.67294e-08	0.168755	10.543
RF00139	3.28203	0.0120631	0.0510095	1.03349
RF00147	4.52747	3.17387e-05	0.0924026	3.68419
RF00150	5.44057	2.23442e-06	0.0181904	3.02123
RF00151	2.1592	0.0380409	0.84426	4.73838
RF00152	2.83007	0.0310222	0.0309869	0.596229
RF00153	2.80339	0.00177091	0.375894	3.65171
RF00154	2.52356	0.0320336	0.0264005	0.416552
RF00155	3.71678	0.00721381	0.181247	3.67846
RF00156	7.54909	5.38484e-10	0.0184241	13.2138
RF00157	4.60222	9.75377e-07	0.358328	10.9545
RF00158	3.3594	0.000447942	0.112699	1.92502
RF00186	3.41504	0.000232505	0.269729	4.15732
RF00187	3.48275	0.000478369	0.825567	11.5848
RF00188	4.59418	1.05226e-06	0.0627478	3.15151
RF00189	3.33492	1.57003e-05	1.8079	21.4992
RF00190	4.38702	0.00011843	0.0711928	2.76178
RF00191	5.8998	1.30843e-06	0.0972066	10.5739
RF00201	-3.66837	0.00486481	0.693647	0.0215297
RF00211	5.63192	1.01482e-08	0.0925738	8.49456
RF00212	4.83209	4.8578e-07	1.22377	45.3742
RF00217	6.38539	8.07702e-12	2.7878	286.989
RF00218	3.41871	9.51143e-05	0.361433	5.35634
RF00221	4.56713	3.7143e-07	0.625697	19.4116
RF00263	3.62058	0.0108907	0.046177	1.22916
RF00264	4.75844	1.98272e-05	0.0895365	4.20083
RF00266	4.42884	0.000374654	0.0627478	2.75669
RF00270	4.36494	3.87294e-07	0.278353	7.95933
RF00273	3.71849	8.66719e-06	0.405036	7.27988
RF00274	2.23545	0.0199893	19.9301	114.86
RF00275	3.29323	0.000763044	0.507038	6.43598
RF00276	4.16003	2.71334e-06	0.507815	11.5331
RF00277	9.52179	7.30149e-21	1.78664	1569.37
RF00278	4.07215	8.16629e-06	1.21424	27.1186
RF00279	5.51963	1.85216e-07	0.0241108	3.68957
RF00280	4.85442	1.23775e-07	0.0728292	4.0771
RF00281	6.58849	5.38484e-10	0.0999606	16.778
RF00282	2.76451	0.00289616	3.40848	28.3316
RF00284	2.18284	0.0184638	102.049	561.389
RF00287	2.3011	0.00886859	2.43434	14.5139
RF00289	6.06886	8.23714e-13	36.732	2956.2
RF00292	2.6939	0.0151981	0.109721	1.07809
RF00302	4.14296	0.000117757	0.386862	9.06454
RF00309	3.19967	0.00131052	0.346791	4.45256
RF00312	3.63558	0.00329906	0.0186577	0.839228
RF00324	3.82443	6.24277e-06	0.309341	6.10011
RF00325	4.48938	9.01719e-09	0.171713	5.90125
RF00334	2.46123	0.0117021	1.83295	12.2448
RF00335	2.822	0.031933	0.0812658	0.92569
RF00337	8.45568	6.99963e-08	0.0459	38.9485
RF00341	3.18982	0.0184321	0.0279866	0.688358
RF00342	3.40362	4.24767e-05	0.942218	12.0918
RF00350	3.44057	0.00483144	0.0153	0.703199
RF00360	2.77259	0.0319234	0.00765	0.356222
RF00377	2.80308	0.00235689	3.68451	30.8428
RF00392	4.49984	1.61708e-06	0.0980614	3.61948
RF00397	3.7047	0.00696049	0.18289	3.3344
RF00399	3.76645	0.0031876	0.149975	3.15423
RF00400	3.09686	0.0310222	0.0321478	0.724634
RF00405	3.02914	0.0122684	0.37702	4.11252
RF00406	3.10852	0.00818231	0.0968724	1.38212
RF00409	3.68292	0.00058797	0.389366	6.80732
RF00410	4.04924	0.00246486	0.0306	1.50154
RF00412	2.67702	0.0144661	0.682032	5.50766
RF00413	5.97727	2.51937e-06	0.00909519	3.8001
RF00418	4.90251	0.00013002	0.0470608	3.39215
RF00420	3.81897	0.000573973	0.417542	7.52742
RF00424	4.39231	0.000113423	0.0237239	1.68446
RF00431	4.11894	0.00133185	0.0279866	1.37974
RF00438	4.56768	0.000777915	0.0153	1.60137
RF00440	6.0441	8.07702e-12	7.97622	620.96
RF00554	4.70965	0.000191412	0.0626081	3.2641
RF00565	2.19264	0.0396887	0.368896	2.22652
RF00567	3.52356	0.000979627	0.166735	2.74916
RF00569	3.22239	0.0105942	0.0306	0.804048
RF00572	3.80563	1.7044e-05	3.98352	68.1376
RF00574	5.22908	4.36189e-11	0.571521	27.737
RF00576	3.74375	0.00031947	0.395486	7.15273
RF00578	3.00514	0.00886859	0.2615	2.80592
RF00580	2.8413	0.0192116	0.111542	1.23689
RF00581	4.34988	1.16768e-05	0.143074	4.73271
RF00586	-3.86179	0.0376364	4.90846	0.365469
RF00588	5.16781	1.30202e-07	0.113655	7.01735
RF00592	2.53538	0.00595966	0.589969	4.26581
RF00593	3.2603	3.83144e-05	0.401787	5.30159
RF00598	2.35325	0.0427875	0.671027	4.2626
RF00603	3.40599	0.00388905	0.045476	1.03304
RF00606	3.51769	8.89435e-05	0.604223	8.68946
RF00608	3.1375	0.00742856	0.368393	4.37394
RF00609	4.59756	2.18382e-05	0.108545	4.55814
RF00613	1.79055	0.024275	0.926157	3.87341
RF01130	1.59737	0.0379607	3.99653	14.2791
RF01133	2.26181	0.032278	0.383628	2.31334
RF01135	1.62953	0.0319234	1.42637	5.2758
RF01141	2.92392	0.000241179	0.562846	5.50942
RF01142	-2.38565	0.0404795	1.35147	0.260359
RF01145	-2.30932	0.0242487	0.9447	0.177438
RF01147	-2.96962	0.0185056	0.768638	0.0694057
RF01156	3.26126	0.00050251	0.246309	3.31021
RF01158	3.16992	0.0162699	0.00909519	0.497837
RF01159	4.27079	1.8087e-05	0.44406	11.1661
RF01163	-2.8365	0.0135465	0.799648	0.094162
RF01168	4.39231	0.000127757	0.0638872	2.69817
RF01184	2.80253	0.0263178	1.45934	11.9
RF01186	5.07241	1.86221e-07	0.0925738	5.65524
RF01200	5.7851	6.0667e-10	0.0171321	3.91667
RF01210	2.66868	0.0011559	0.407677	3.36996
RF01234	3.60203	0.00155306	0.0181904	0.811909
RF01241	3.27886	0.00664686	0.0925738	1.61308
RF01256	2.45003	0.0338294	0.206164	1.52086
RF01264	3.52356	0.0120631	0.00932887	0.648827
RF01277	3.31626	0.00030346	0.843232	10.2197
RF01290	2.98294	0.000469214	0.946197	9.54934
RF01294	3.85397	9.35532e-08	0.698444	12.7809
RF01295	2.21717	0.00666994	6.67884	36.0458
RF01296	6.63102	1.16768e-05	6.28967	733.291
RF01299	4.03164	2.6285e-05	0.211723	5.0162
RF01306	5.4935	6.40411e-08	5.98194	321.592
RF01423	-2.75488	0.0107822	0.64119	0.0714116
RF01524	2.53051	0.0488067	0.103582	0.994608
RF01534	3.16992	0.00558041	0.0339692	0.795173
RF01538	4.18586	0.00100486	0.0457096	1.78569
RF01543	4.24031	5.27975e-05	0.0451809	1.84114
RF01549	2.49643	0.0111474	0.312832	2.34336
RF01574	2.90689	0.0310222	0.00880016	0.415764
RF01613	6.37143	3.05174e-11	0.20128	25.2604
RF01641	4.85647	9.83498e-06	0.235442	9.71533
RF01652	5.01601	2.23442e-06	0.322712	14.2491
RF01844	3.7857	0.000331396	1.60078	26.0594
RF02283	-2.41503	0.0380347	0.234498	0.0107649
RF02298	3.51096	0.0124362	0.0876536	1.62894
RF02308	-2.5025	0.0319234	0.249128	0.00968002
RF02403	-3.85798	0.00059383	1.39268	0.0677602

## Sheet: SK_SA
The RSMs screened in SA_SK
RNA	log2fc（SA_SK）	q-value	average_exp_SA	average_exp_SK
hsa_piR_000552	-3.82017	0.000168342	0.898352	0.0230942
hsa_piR_000651	-2.44746	0.0135684	0.4757	0.0518915
hsa_piR_000753	-4.50892	7.27949e-06	10.5136	0.459301
hsa_piR_001101	-4.97968	2.36269e-07	9.81238	0.253359
hsa_piR_001168	-7.62935	2.95023e-14	14.7786	0.0321097
hsa_piR_001169	-5.85424	2.80315e-12	9.7409	0.131372
hsa_piR_001170	-4.86279	8.34536e-10	40.1988	1.45699
hsa_piR_001205	-2.80735	0.0392666	0.341038	0.016366
hsa_piR_001311	-2.84356	0.00132275	69.6386	10.595
hsa_piR_001312	-4.07013	8.6439e-07	57.7985	3.5911
hsa_piR_001346	-2.08092	0.0436197	0.429056	0.0696205
hsa_piR_004150	-4.33184	3.42121e-07	158.825	7.9355
hsa_piR_004152	-3.85344	0.000318335	9.48433	0.644084
hsa_piR_004308	-2.54432	0.0181365	5.89401	1.08718
hsa_piR_004506	-4.47012	1.63599e-06	10.348	0.450035
hsa_piR_004987	-3.30743	0.000662212	0.792385	0.0461204
hsa_piR_006426	-3.49324	0.000190209	2.21356	0.160944
hsa_piR_008983	-4.2384	7.29888e-05	1.30694	0.0289647
hsa_piR_009051	-6.46876	2.11478e-10	5.29266	0.016366
hsa_piR_009228	-4.53796	1.69813e-08	7.67393	0.305403
hsa_piR_010894	-5.89178	6.92348e-08	3.9444	0.0267813
hsa_piR_012901	-3.70043	0.00132275	0.768103	0.0171557
hsa_piR_013855	-3.26678	0.00760765	0.645523	0.0271016
hsa_piR_014620	-6.84622	5.26467e-12	16.2577	0.113675
hsa_piR_015026	-2.85244	0.0194224	0.481464	0.0281207
hsa_piR_015149	-5.99999	1.925e-05	4.03515	0.016064
hsa_piR_015150	-6.70768	6.23236e-09	19.8657	0.145634
hsa_piR_015151	-7.33627	1.50992e-10	21.916	0.0870843
hsa_piR_015249	-5.01861	6.92348e-08	61.5751	1.89512
hsa_piR_016677	-2.66033	0.00282816	165.567	26.5112
hsa_piR_016735	-2.32992	0.0392666	1.48991	0.264524
hsa_piR_016745	-3.04998	0.000488126	5.36855	0.659213
hsa_piR_016792	-3.47921	0.00430359	7.94117	0.659928
hsa_piR_016926	-3.7625	0.000353787	1.51108	0.0843902
hsa_piR_016946	-2.47804	0.0147273	0.62641	0.0709783
hsa_piR_016970	-3.79517	0.000246984	3.89887	0.265959
hsa_piR_017138	-2.80735	0.0245471	0.892504	0.088335
hsa_piR_017458	-2.87447	0.00559617	0.670258	0.059391
hsa_piR_017723	-1.98454	0.036531	10.1383	2.76339
hsa_piR_018570	-3.68182	0.00247559	0.573478	0.0101256
hsa_piR_019521	-6.2233	3.33369e-09	4.31155	0.016064
hsa_piR_019675	3.64081	0.00100691	0.269204	4.33782
hsa_piR_019824	-2.77052	0.00304901	0.916706	0.103346
hsa_piR_019825	-4.14294	0.0176906	9.12204	0.498391
hsa_piR_020009	-6.75488	1.43524e-17	25.5799	0.191431
hsa_piR_020362	-5.5749	3.30858e-05	2.38304	0.00871352
hsa_piR_020365	-2.17718	0.0151773	19.2308	4.59175
hsa_piR_020381	3.42866	0.00668392	0.402608	5.46996
hsa_piR_020391	-3.28824	0.00259713	1.07401	0.0605508
hsa_piR_020401	-3.71149	0.000230182	1.12233	0.0402009
hsa_piR_020450	-3.39231	0.00641474	0.466256	0.00933584
hsa_piR_020485	-2.48112	0.0281014	2.28016	0.334759
hsa_piR_020496	-3.91897	1.24082e-06	13.3138	0.880758
hsa_piR_020497	-2.70044	0.0357215	0.382162	0.0267629
hsa_piR_020499	-2.94753	0.00257838	0.895837	0.0632716
hsa_piR_020500	-4.07775	6.10686e-07	71.8197	4.61834
hsa_piR_020582	-3.81557	1.925e-05	9.15333	0.609792
hsa_piR_020668	-4.89885	1.82051e-05	1.47478	0.00903386
hsa_piR_020829	-1.90876	0.0145081	539.775	157.57
hsa_piR_023338	-7.57309	6.92348e-08	12.0455	0.0177474
hsa-let-7a-3p	-6.07519	4.11e-05	10.653	0.158
hsa-let-7g-5p	-3.86054	0.015957	405.311	27.903
hsa-miR-100-5p	1.55026	0.00150901	14.881	43.582
hsa-miR-10a-5p	2.62265	6.28e-06	0.573	3.529
hsa-miR-12136	-6.09583	2.07e-07	18.672	0.273
hsa-miR-122-5p	1.74624	0.0120445	0.062	0.208
hsa-miR-1246	-7.9764	6.04e-07	247.062	0.981
hsa-miR-1-3p	4.33081	1.18e-05	0.17	3.421
hsa-miR-140-3p	-5.48686	0.0129366	2.018	0.045
hsa-miR-142-5p	-6.0988	0.000132404	5.62	0.082
hsa-miR-146a-5p	-5.60268	2.56e-05	150.25	3.092
hsa-miR-148a-3p	-9.19133	1.43e-27	109.907	0.188
hsa-miR-16-5p	-4.18505	0.00155474	300.785	16.536
hsa-miR-193a-3p	-6.5708	0.00562617	1.521	0.016
hsa-miR-196a-5p	5.72938	1.86e-05	0.168	8.913
hsa-miR-197-3p	-4.62013	0.0232291	15.739	0.64
hsa-miR-199a-5p	1.72462	0.00806413	0.446	1.474
hsa-miR-203a-3p	-5.2989	0.000838154	66.49	1.689
hsa-miR-205-5p	-7.314	1.71e-16	254.597	1.6
hsa-miR-206	1.3183	0.0374907	0.239	0.596
hsa-miR-223-3p	-7.35329	8.96e-12	518.183	3.169
hsa-miR-223-5p	-9.47289	1.29e-10	28.424	0.04
hsa-miR-23a-3p	-4.36575	0.0238353	410.83	19.927
hsa-miR-24-3p	-3.96666	0.0150264	402.509	25.745
hsa-miR-25-3p	-5.97001	8.94e-05	44.756	0.714
hsa-miR-26b-5p	-4.31725	0.0129366	84.625	4.245
hsa-miR-27b-3p	-5.47381	3.58e-09	469.073	10.555
hsa-miR-296-5p	1.44057	0.0209424	0.063	0.171
hsa-miR-3074-5p	-4.57063	1.97e-06	137.99	5.807
hsa-miR-30e-3p	-6.3997	0.0028085	22.712	0.269
hsa-miR-320c	1.94838	0.0309168	0.441	1.702
hsa-miR-337-3p	1.78497	0.00977794	0.334	1.151
hsa-miR-369-3p	2.04721	0.00941525	0.466	1.926
hsa-miR-374a-5p	-6.93598	0.04555	1.102	0.009
hsa-miR-375-3p	-7.52264	9.72e-16	326.391	1.775
hsa-miR-376a-3p	6.6865	0.0106367	0.017	1.751
hsa-miR-376b-3p	3.74269	0.010071	0.044	0.589
hsa-miR-376c-3p	4.48819	0.00118477	0.368	8.259
hsa-miR-378a-3p	-4.38294	0.000685538	90.007	4.314
hsa-miR-425-3p	-7.18785	5.31e-06	15.309	0.105
hsa-miR-429	-5.7529	0.000208636	38.395	0.712
hsa-miR-433-5p	1.97982	0.0215687	0.018	0.071
hsa-miR-493-5p	3.0552	0.00136549	0.125	1.039
hsa-miR-548k	-5.4202	0.0357297	2.612	0.061
hsa-miR-582-5p	-7.09139	2.56e-05	15.819	0.116
hsa-miR-590-3p	-4.78302	0.0130924	8.7	0.316
hsa-miR-944	-7.32362	0.00305136	2.563	0.016
novel-hsa-miR14-5p	2.41453	0.0275579	0.178	0.949
novel-hsa-miR260-5p	1.18407	0.0201382	0.823	1.87
novel-hsa-miR264-3p	-4.51953	0.0378441	164.725	7.182
novel-hsa-miR36-3p	-8.38679	0.000685538	2.343	0.007
RF00003	-3.8986	2.75587e-06	170.524	11.953
RF00004	2.15855	0.0253748	41.2843	200.687
RF00012	-2.80735	0.00247559	8.71437	1.2598
RF00016	5.00593	1.32009e-06	1.0029	39.0501
RF00045	-4.52356	4.74346e-06	10.8478	0.454478
RF00066	-2.32192	0.0465577	2.74066	0.538344
RF00087	-6.29545	2.98842e-11	7.22326	0.0507998
RF00088	-2.41954	0.0281014	0.859864	0.12713
RF00091	-3.62449	0.00151901	0.588879	0.00903386
RF00093	3.71741	0.000230182	0.068396	1.54734
RF00132	3.33628	0.00878793	0.040561	0.843921
RF00133	2.60881	0.020129	0.213213	1.68572
RF00134	2.80735	0.0425813	0.00765	0.338299
RF00157	4.11362	0.000108406	0.358328	7.11729
RF00201	-3.66837	0.00299723	0.693647	0.0180677
RF00203	2.86507	0.0321032	0.0153	0.420947
RF00274	4.50352	2.19381e-07	19.9301	509.34
RF00279	4.61471	8.83049e-05	0.0241108	1.7338
RF00284	-3.35959	7.2554e-05	102.049	10.3424
RF00302	-2.86507	0.0145081	0.386862	0.0140604
RF00325	2.82312	0.00247559	0.171713	1.58873
RF00334	-4.60486	6.05913e-06	1.83295	0.0304264
RF00335	10.4193	1.70913e-23	0.0812658	177.996
RF00342	-2.75802	0.00398797	0.942218	0.106391
RF00343	6.24317	5.40115e-08	0.0269292	5.62895
RF00345	3.53916	0.00125237	0.02295	0.814802
RF00350	4.15842	0.000943201	0.0153	1.04587
RF00358	3.12287	0.00247559	2.24772	22.2491
RF00409	-2.21299	0.0472944	0.389366	0.0495858
RF00412	-3.61891	0.000943201	0.682032	0.0183697
RF00440	-2.18903	0.0111322	7.97622	1.67492
RF00472	5.32192	1.07596e-06	0.048506	4.05312
RF00478	-2.21299	0.0419253	1.30511	0.25636
RF00494	-2.94753	0.00590615	0.848524	0.0689439
RF00563	-3.68649	0.00299723	2.63479	0.173559
RF00571	-3.17237	0.00314755	26.6002	2.97082
RF00572	-1.982	0.0463665	3.98352	0.995859
RF00573	-2.5025	0.0264335	0.547448	0.0582993
RF00576	-2.72792	0.0337524	0.395486	0.0233962
RF00586	-6.14719	1.2659e-05	4.90846	0.0261406
RF00592	3.69443	0.000310248	0.589969	8.81118
RF00608	-2.47393	0.0283543	0.368393	0.0341134
RF00612	-3.21205	0.00155735	1.16357	0.0860109
RF01119	-2.49642	0.0417408	3.19066	0.594885
RF01124	-4.97352	4.90133e-06	74.1844	2.38878
RF01147	-3.23266	0.00685462	0.768638	0.0473527
RF01151	-4.09686	5.41138e-07	2.64992	0.117714
RF01159	3.60839	0.000327677	0.44406	6.1797
RF01163	-3.32192	0.00130554	0.799648	0.0435676
RF01184	6.17705	1.22548e-10	1.45934	116.091
RF01185	4.92283	2.69172e-07	0.0877341	4.09838
RF01201	2.54432	0.0424253	0.110952	0.929863
RF01210	-2.14296	0.0281014	0.407677	0.058589
RF01232	2.69551	0.00904161	1.73445	12.0456
RF01234	4.32192	0.00100691	0.0181904	1.25563
RF01268	-3.68299	0.000129697	3.55575	0.238418
RF01285	2.45943	0.020129	0.114646	0.848022
RF01290	-3.41093	0.000160708	0.946197	0.0554562
RF01297	-2.08746	0.0460182	0.71067	0.13813
RF01299	2.40336	0.0147273	0.211723	1.43304
RF01306	-2.07411	0.0181365	5.98194	1.47245
RF01420	-2.58496	0.0264335	0.31212	0.017427
RF01438	2.71272	0.0338577	0.0320452	0.508339
RF01449	-2.894	0.00878793	1.77798	0.231882
RF01498	3.29545	0.0135684	0.152246	1.97093
RF01499	7.92282	4.98805e-10	0.112112	39.6376
RF01500	4.63097	1.14874e-05	0.0356366	2.01973
RF01501	5.70532	4.43137e-07	0.106782	8.07426
RF01505	6.87212	5.52274e-09	0.0153	7.54441
RF01506	4.06156	3.42121e-07	6.35026	117.482
RF01507	5.21723	1.06788e-05	0.0440008	3.45893
RF01509	8.20211	2.98158e-11	0.00880016	15.8257
RF01513	2.90182	0.0185408	0.123202	1.2531
RF01514	5.74819	1.32009e-06	0.0619261	5.90856
RF01515	5.54689	1.92785e-06	0.02295	3.4302
RF01543	3.78659	0.000879713	0.0451809	1.25313
RF01550	2.52803	0.0349618	0.428351	2.88926
RF01846	6.19489	0.000142886	2.14535	170.453
RF01860	6.54476	6.23236e-09	0.470796	50.6222
RF02295	7.04302	6.23236e-09	0.0264005	9.52566
RF02296	2.41504	0.0487324	0.0595958	0.546016
RF02301	4.64385	0.000152045	0.00932887	1.35208
RF02475	2.37985	0.023481	0.686057	3.92824
RF02480	-3.08746	0.00783371	0.399311	0.00933584

## Sheet: SK_MB
The RSMs screened in MB_SK
RNA	log2fc（MB_SK）	q-value	average_exp_MB	average_exp_SK
hsa_piR_000330	-3.48112	0.0117699	0.826973	0.00703018
hsa_piR_000552	-6.32192	1.25103e-09	7.97212	0.0230942
hsa_piR_000753	-6.74218	1.32268e-13	77.5181	0.459301
hsa_piR_000805	-2.45251	0.00837924	1.3127	0.118737
hsa_piR_000823	-4.93706	8.80352e-05	15.9325	0.291156
hsa_piR_001040	-8.14804	7.99466e-11	57.5578	0.0923631
hsa_piR_001089	-2.90689	0.0220327	0.750008	0.029285
hsa_piR_001101	-4.64991	6.38833e-06	11.5051	0.253359
hsa_piR_001152	-3.77258	0.000301305	2.39837	0.0876027
hsa_piR_001168	-6.76228	1.27283e-10	12.6171	0.0321097
hsa_piR_001169	-7.18833	1.32268e-13	37.5076	0.131372
hsa_piR_001170	-6.24331	8.34438e-12	160.813	1.45699
hsa_piR_001184	-6.60155	1.86744e-06	11.0654	0.0312161
hsa_piR_001205	-6.03813	1.02193e-07	6.07579	0.016366
hsa_piR_001311	-4.44982	2.9348e-06	327.049	10.595
hsa_piR_001312	-6.31214	1.16328e-10	417.345	3.5911
hsa_piR_001318	-8.72398	5.80089e-21	71.0431	0.0625544
hsa_piR_001346	-7.53974	2.18367e-10	30.6985	0.0696205
hsa_piR_002485	-5.75488	4.3186e-06	5.01136	0.0140604
hsa_piR_004150	-3.32161	0.000426748	117.042	7.9355
hsa_piR_004152	-3.65505	0.000225913	12.368	0.644084
hsa_piR_004307	-3.94043	0.000215332	175.192	7.92369
hsa_piR_004308	-2.87446	0.00404021	11.991	1.08718
hsa_piR_004309	-5.32722	9.73482e-07	338.025	5.99146
hsa_piR_004987	-4.17791	1.39142e-05	2.19622	0.0461204
hsa_piR_004993	2.26303	0.0358117	0.131372	0.614667
hsa_piR_005271	-6.07833	1.22282e-05	6.18955	0.0177474
hsa_piR_006426	-5.86445	9.38859e-12	17.1074	0.160944
hsa_piR_007979	-5.63558	1.49147e-07	4.48554	0.016064
hsa_piR_008983	-3.12928	0.00281588	0.829008	0.0289647
hsa_piR_009051	-5.05062	1.22282e-05	2.97808	0.016366
hsa_piR_009228	-6.52637	7.08708e-18	45.257	0.305403
hsa_piR_009294	-4.52355	3.57939e-05	5.98764	0.107456
hsa_piR_009295	-6.75449	8.88288e-05	154.58	0.798664
hsa_piR_010894	-3.18982	0.00324116	0.85643	0.0267813
hsa_piR_013306	-4.16322	0.000207731	5.44134	0.135879
hsa_piR_013624	-2.90689	0.0018116	3.53049	0.275611
hsa_piR_013855	-2.39231	0.0250825	0.473136	0.0271016
hsa_piR_014620	-5.6147	7.3953e-09	10.6912	0.113675
hsa_piR_014923	-3.65821	0.000719645	1.23624	0.0253999
hsa_piR_015026	-4.10619	0.000274555	1.87452	0.0281207
hsa_piR_015149	-4.68449	0.000166086	2.31202	0.016064
hsa_piR_015150	-4.94083	6.59942e-06	8.25939	0.145634
hsa_piR_015249	-5.60187	3.42968e-09	139.253	1.89512
hsa_piR_015254	-5.12927	8.38591e-05	2.67459	0.00703018
hsa_piR_016658	-2.39364	0.013212	183.512	25.0744
hsa_piR_016659	-4.1787	1.1174e-06	80.7524	3.14639
hsa_piR_016735	-6.02667	1.46503e-09	29.8451	0.264524
hsa_piR_016745	-4.00806	3.61544e-05	16.3542	0.659213
hsa_piR_016792	-3.49549	0.00971589	11.6529	0.659928
hsa_piR_016828	-4.23266	3.37852e-05	2.40252	0.0436473
hsa_piR_016970	-5.10605	6.69237e-07	14.9861	0.265959
hsa_piR_017458	-4.25424	3.12135e-05	2.61702	0.059391
hsa_piR_017723	-2.90972	0.00235808	29.8076	2.76339
hsa_piR_017724	-5.22362	6.58932e-07	24.8317	0.407085
hsa_piR_017936	-7.10185	8.10194e-14	40.2116	0.136277
hsa_piR_018165	-6.18651	2.56629e-06	5.62391	0.00703018
hsa_piR_018569	-3.16992	0.00308506	0.670177	0.016366
hsa_piR_018570	-3.52356	0.0011867	0.822903	0.0101256
hsa_piR_018573	-5.87914	1.52888e-09	5.08561	0.0140604
hsa_piR_019354	-5.86294	6.06746e-07	7.54916	0.044849
hsa_piR_019521	-3.34239	0.00607437	0.770405	0.016064
hsa_piR_019752	-3.3476	0.0394744	26.5706	1.47829
hsa_piR_019824	-3.15094	0.00746081	1.87954	0.103346
hsa_piR_019912	-3.84917	0.000135657	28.2466	1.27243
hsa_piR_020009	-5.31288	1.58656e-09	13.4539	0.191431
hsa_piR_020365	-2.6746	0.000634834	41.6723	4.59175
hsa_piR_020388	-1.72236	0.0358117	36.5202	7.93369
hsa_piR_020391	-4.1513	0.00108375	2.69863	0.0605508
hsa_piR_020450	-4.54431	0.000100838	1.72065	0.00933584
hsa_piR_020485	-5.36047	2.70002e-06	25.4704	0.334759
hsa_piR_020490	-5.69348	3.46008e-09	10.8134	0.0806986
hsa_piR_020492	-2.32192	0.0437957	0.431747	0.0210905
hsa_piR_020496	-5.71597	4.54985e-10	70.1154	0.880758
hsa_piR_020497	-4.4512	0.000744612	2.17166	0.0267629
hsa_piR_020499	-2.7625	0.0241271	1.16688	0.0632716
hsa_piR_020500	-4.65885	2.70002e-06	165.673	4.61834
hsa_piR_020541	-3.15591	0.00701137	10.5976	0.659164
hsa_piR_020548	-8.09702	9.37735e-19	76.2474	0.134648
hsa_piR_020582	-3.73118	0.000474018	12.5122	0.609792
hsa_piR_020657	-4.55458	3.37852e-05	2.88098	0.0479567
hsa_piR_020829	-2.97042	0.00361108	1740.9	157.57
hsa_piR_021190	-2.53051	0.0434744	0.611823	0.0405023
hsa-let-7a-3p	-6.58334	0.0347925	15.151	0.158
hsa-let-7a-5p	-5.79836	0.0143616	2802.36	50.355
hsa-let-7b-5p	-6.13472	0.0188107	1891.72	26.923
hsa-let-7d-3p	-1.92512	0.0179142	4.918	1.295
hsa-let-7e-3p	-1.35876	0.0346286	0.595	0.232
hsa-let-7f-5p	-6.03724	0.015594	2054.99	31.291
hsa-let-7g-5p	-6.88846	6.42e-05	3305.85	27.903
hsa-let-7i-5p	-6.98365	2.89e-05	3785.33	29.91
hsa-miR-100-5p	-1.27228	0.0209937	105.269	43.582
hsa-miR-10b-5p	-6.98355	0.00786138	44.292	0.35
hsa-miR-12136	-6.10123	0.0391338	18.742	0.273
hsa-miR-1246	-8.55625	0.0197812	369.281	0.981
hsa-miR-1249-3p	-1.30666	0.0498918	0.893	0.361
hsa-miR-125a-5p	-1.58588	0.000439216	9.486	3.16
hsa-miR-128-3p	-1.04745	0.00216182	26.396	12.771
hsa-miR-1284	1.7761	0.0360337	0.04	0.137
hsa-miR-1307-3p	-6.71644	0.00971603	32.284	0.307
hsa-miR-135b-5p	-2.8028	0.0358407	25.63	3.673
hsa-miR-136-3p	-1.42078	0.00069172	3.186	1.19
hsa-miR-139-5p	-1.88108	0.0330766	15.677	4.256
hsa-miR-1-3p	1.45249	0.000406318	1.25	3.421
hsa-miR-142-5p	-7.06399	0.00440199	10.972	0.082
hsa-miR-144-3p	-11.1288	4.12e-09	376.187	0.168
hsa-miR-144-5p	-8.81876	0.0278067	4.064	0.009
hsa-miR-146a-5p	-6.88188	0.00633393	364.662	3.092
hsa-miR-148a-3p	-7.7567	3e-05	40.659	0.188
hsa-miR-149-5p	-1.89924	0.00440199	29.416	7.886
hsa-miR-151a-5p	-5.54825	0.0207226	239.632	5.121
hsa-miR-155-5p	-6.97291	0.0257168	33.289	0.265
hsa-miR-15b-5p	-7.77208	6.42e-05	134.87	0.617
hsa-miR-185-5p	-6.71045	0.00773869	70.898	0.677
hsa-miR-192-5p	-5.72477	0.0408041	34.745	0.657
hsa-miR-196b-5p	-10.5594	1.02e-17	1637.31	1.085
hsa-miR-199a-3p	-7.6065	0.000455625	159.418	0.818
hsa-miR-199b-3p	-7.6065	0.000455625	159.418	0.818
hsa-miR-199b-5p	-7.84012	0.000414101	25.206	0.11
hsa-miR-204-5p	-1.27341	0.012917	70.605	29.208
hsa-miR-205-5p	-7.64933	0.0151294	321.217	1.6
hsa-miR-2110	-7.91483	0.0027967	8.929	0.037
hsa-miR-214-3p	-7.002	0.0391193	13.715	0.107
hsa-miR-214-5p	-7.21103	0.0313855	10.075	0.068
hsa-miR-223-3p	-7.34059	0.00112523	513.641	3.169
hsa-miR-223-5p	-8.43786	0.0022709	13.871	0.04
hsa-miR-25-3p	-8.52576	7.03e-11	263.152	0.714
hsa-miR-26b-5p	-6.06653	0.00630617	284.501	4.245
hsa-miR-27b-3p	-6.59488	1.33e-06	1020.27	10.555
hsa-miR-28-3p	-6.37385	0.0136463	20.65	0.249
hsa-miR-29a-3p	-1.39804	3.24e-06	11.422	4.334
hsa-miR-3120-3p	-8.27213	0.0209937	4.328	0.014
hsa-miR-323a-3p	-1.19855	0.00222898	1.54	0.671
hsa-miR-338-3p	-1.18292	0.0199566	4.963	2.186
hsa-miR-33a-5p	-1.40609	0.00709988	2.144	0.809
hsa-miR-340-3p	-1.42837	0.047568	0.471	0.175
hsa-miR-342-5p	-7.33836	0.0489028	5.826	0.036
hsa-miR-34b-3p	1.82582	0.0408041	0.244	0.865
hsa-miR-3615	-6.75398	0.0318288	4.749	0.044
hsa-miR-363-3p	-7.97989	0.00181668	37.111	0.147
hsa-miR-369-5p	-1.9952	0.0258077	6.901	1.731
hsa-miR-375-3p	-6.59832	0.0257168	171.985	1.775
hsa-miR-381-3p	-1.69891	0.0281797	1.883	0.58
hsa-miR-425-3p	-7.36549	0.00750117	17.315	0.105
hsa-miR-449a	-6.9474	0.0441068	78.123	0.633
hsa-miR-451a	-6.24093	0.000908254	6346.14	83.908
hsa-miR-454-3p	-8.08812	0.000883856	22.042	0.081
hsa-miR-486-5p	-9.37552	6.19e-08	405.175	0.61
hsa-miR-487b-3p	-1.38847	0.00633393	5.668	2.165
hsa-miR-490-3p	2.05247	0.00279658	0.027	0.112
hsa-miR-548k	-6.92996	0.0298314	7.438	0.061
hsa-miR-582-5p	-7.91665	0.0018337	28.029	0.116
hsa-miR-624-5p	-9.08028	0.0339164	5.413	0.01
hsa-miR-652-3p	-6.34089	0.0249252	273.896	3.379
hsa-miR-708-5p	-1.76462	0.00544455	2.511	0.739
hsa-miR-744-5p	-1.97708	0.0274613	1.374	0.349
hsa-miR-93-5p	-6.56198	0.0203476	155.141	1.642
hsa-miR-942-5p	-8.06291	0.00139345	14.975	0.056
hsa-miR-98-5p	-6.79989	0.000905904	398.111	3.573
novel-hsa-miR121-5p	-7.31474	0.0186647	7.005	0.044
novel-hsa-miR274-3p	-6.89926	0.0299192	7.162	0.06
novel-hsa-miR286-3p	-8.19271	0.00176858	19.018	0.065
novel-hsa-miR302-5p	-8.89235	0.0313855	7.603	0.016
RF00003	-2.7589	0.000852208	117.092	11.953
RF00004	1.97211	0.0331709	70.654	200.687
RF00007	-5.75419	0.000138215	54.5301	0.678271
RF00012	-4.45811	1.60148e-09	40.6496	1.2598
RF00045	-6.41308	2.3118e-10	59.0425	0.454478
RF00046	2.41504	0.0413411	0.0138219	0.244683
RF00049	-4.42486	7.77335e-05	13.0681	0.402235
RF00056	-6.10852	7.99466e-11	6.55559	0.0233962
RF00065	-3.38246	0.000354445	5.70244	0.333511
RF00066	-2.53527	0.0103079	4.81845	0.538344
RF00067	-2.14182	0.028534	16.1362	2.60638
RF00068	-4.77258	1.10202e-05	4.01901	0.0532002
RF00070	-3.27853	0.0024825	3.33379	0.200508
RF00071	-5.50635	8.40045e-08	6.14639	0.0472801
RF00072	-4.30985	0.00029947	1.47755	0.0101256
RF00085	-5.26052	9.87535e-05	2.8707	0.00703018
RF00086	-3.73532	0.000173478	10.9823	0.486483
RF00087	-6.00204	1.42064e-07	8.95438	0.0507998
RF00088	-5.39745	2.75056e-09	10.7306	0.12713
RF00089	-3.90207	0.000796067	7.33059	0.318913
RF00090	-5.24792	3.5486e-07	8.74332	0.0976869
RF00091	-7.60609	2.65647e-12	14.2759	0.00903386
RF00092	-6.61101	2.68704e-09	10.2896	0.0241859
RF00093	-3.4174	0.00173354	23.1925	1.54734
RF00095	-2.56293	0.00524503	2.41327	0.247766
RF00096	-4.21056	4.47606e-05	24.5837	0.918765
RF00099	-6.4293	1.16328e-10	11.8937	0.0498755
RF00108	-3.19639	0.0157543	0.609704	0.00703018
RF00132	3.19878	0.012009	0.0780225	0.843921
RF00136	-2.67646	0.00979763	2.24983	0.202219
RF00137	-5.21652	3.34551e-07	5.17921	0.0565028
RF00138	-4.76818	5.71254e-05	2.8702	0.0233962
RF00147	-5.20076	5.71529e-08	4.21923	0.0355254
RF00151	-4.98851	2.87346e-07	26.5762	0.515021
RF00152	-3.50249	0.00713324	0.812781	0.00871352
RF00155	-6.70834	1.33859e-10	9.48241	0.016366
RF00156	-6.40938	3.26112e-08	8.54755	0.0233962
RF00158	-4.18132	0.000198974	1.4943	0.0171557
RF00181	-4.91994	5.99548e-06	3.84285	0.0452764
RF00186	-4.20042	3.5936e-05	2.86794	0.0693369
RF00187	-3.60486	0.00107439	3.68403	0.135257
RF00188	-3.77258	0.000380717	1.54521	0.0304264
RF00189	-3.42626	0.000172366	11.4717	0.730963
RF00190	-6.03616	1.27187e-07	6.6143	0.0253999
RF00191	-6.55841	1.02055e-10	14.6138	0.0661918
RF00211	-4.10433	0.000139152	4.32905	0.140525
RF00212	-5.70241	6.56819e-12	36.1807	0.462391
RF00213	-2.39993	0.0272822	1.17409	0.116427
RF00217	-8.13442	9.37735e-19	269.957	0.583388
RF00218	-4.9864	7.18122e-07	8.00809	0.125669
RF00221	-5.94509	1.72624e-10	44.9159	0.432475
RF00266	-3.96962	0.000887238	1.71064	0.0301244
RF00270	-4.36608	2.58382e-05	9.7504	0.269498
RF00271	-3.51457	0.00548295	0.957829	0.0183697
RF00273	-4.21464	3.69511e-06	7.07208	0.228383
RF00274	2.74996	0.00588663	104.894	509.34
RF00275	-2.55873	0.0116542	2.6898	0.292257
RF00276	-3.45943	0.000138215	9.02671	0.519208
RF00277	-8.96234	3.94519e-12	3288.07	4.70331
RF00278	-5.81762	5.80426e-12	62.0913	0.719867
RF00280	-4.55737	1.48923e-05	3.24346	0.0505978
RF00281	-7.03203	3.42968e-09	13.259	0.0250795
RF00282	-2.57732	0.00282582	16.5624	1.97215
RF00284	-4.09942	4.49484e-07	252.962	10.3424
RF00285	-3.32192	0.000891441	1.89272	0.0916101
RF00287	-5.11737	6.85973e-07	36.5845	0.592637
RF00289	-6.96291	1.37959e-10	1557.06	8.13786
RF00302	-5.23703	6.98939e-06	3.2063	0.0140604
RF00322	-6.11893	1.37674e-06	7.06224	0.0247776
RF00324	-4.55117	3.14319e-06	5.35857	0.105363
RF00330	2.73696	0.0378213	0.00953813	0.306167
RF00334	-6.96834	6.6647e-11	14.4292	0.0304264
RF00335	9.64167	2.41947e-21	0.241528	177.996
RF00342	-4.04696	3.5936e-05	3.37818	0.106391
RF00343	4.03372	0.00168649	0.405101	5.62895
RF00345	3.95419	0.000491402	0.00953813	0.814802
RF00350	2.87832	0.0159985	0.160452	1.04587
RF00377	-4.69885	3.5486e-07	34.8428	0.778632
RF00392	-5.63097	1.73499e-07	5.89257	0.0357967
RF00397	-2.92056	0.0191459	0.635967	0.0140604
RF00405	-6.36806	2.22085e-08	15.8265	0.088747
RF00406	-3.93411	0.000457031	1.35059	0.0177474
RF00407	-3.09953	0.00670669	0.730516	0.0140604
RF00408	-3.58496	0.0071215	0.859031	0.00933584
RF00409	-6.02639	8.33378e-09	9.30353	0.0495858
RF00411	-3.05889	0.00716869	0.919818	0.0361355
RF00412	-4.09953	8.53232e-05	1.52897	0.0183697
RF00418	-5.79296	6.71832e-09	6.47184	0.0363152
RF00424	-4.23703	2.6533e-05	1.61572	0.0140604
RF00425	-5.60203	1.23421e-05	4.43308	0.016064
RF00430	-5.0611	8.04399e-06	5.62981	0.0728749
RF00431	-3.41503	0.00454617	0.675082	0.00933584
RF00438	-2.32192	0.0434744	0.324729	0.00703018
RF00440	-6.14445	8.34438e-12	179.421	1.67492
RF00443	-3.01197	0.0218075	1.32687	0.0933584
RF00472	4.45943	8.53232e-05	0.199577	4.05312
RF00476	2.33703	0.0446539	0.161066	0.822344
RF00478	-2.39023	0.0120719	2.15695	0.25636
RF00493	-2.23029	0.0357475	1.46554	0.191199
RF00494	-3.79997	0.00210599	2.40366	0.0689439
RF00535	-3.41503	0.00545964	0.752678	0.00703018
RF00554	-4.79141	7.10091e-07	4.6732	0.0725729
RF00560	-3.27301	0.0145409	0.67818	0.00871352
RF00563	-4.03708	0.00108375	5.15177	0.173559
RF00564	-2.73696	0.0224144	0.446808	0.00903386
RF00565	-3.69075	0.000478091	3.6417	0.168533
RF00567	-2.53916	0.013292	1.10971	0.0804273
RF00568	-3.82442	0.00071408	1.03122	0.00703018
RF00570	-3.0138	0.00607741	1.31137	0.0705631
RF00571	-3.03325	0.00323813	35.0042	2.97082
RF00572	-4.6362	5.21379e-08	37.2209	0.995859
RF00573	-4.80735	4.39319e-06	4.09118	0.0582993
RF00574	-5.08599	1.41986e-08	12.7828	0.205513
RF00576	-6.22399	1.73499e-07	7.90726	0.0233962
RF00578	-3.86789	0.000257848	1.67691	0.0451693
RF00580	-4.50552	1.63013e-05	1.99567	0.0186717
RF00581	-6.10642	1.42209e-06	8.75271	0.0382463
RF00584	-3.53051	0.000873051	1.25793	0.0355254
RF00586	-3.58496	0.00448625	1.19235	0.0261406
RF00588	-2.63835	0.00416242	6.44028	0.725496
RF00591	-3.41503	0.00588663	0.729213	0.00703018
RF00593	-4.76406	8.01621e-07	10.2088	0.213576
RF00598	-5.37254	9.68213e-06	3.70454	0.0180677
RF00602	-2.62803	0.042305	0.841457	0.0532422
RF00603	-3	0.00970126	0.565267	0.00703018
RF00604	-4.46876	9.87535e-05	1.88443	0.0171557
RF00606	-5.35198	3.72069e-07	9.71051	0.107041
RF00608	-4.39992	0.000104352	2.3972	0.0341134
RF00609	-2.25442	0.0336077	2.04596	0.276241
RF00610	-2.16408	0.0164917	6.21936	0.965201
RF00612	-4.77258	1.42251e-06	5.12996	0.0860109
RF00613	-3.88752	0.000215075	6.03822	0.262842
RF00614	-2.75488	0.00379831	0.946381	0.0645085
RF00618	-4.97982	1.02193e-07	3.57088	0.0301244
RF01120	-3.30298	0.00944744	2.98766	0.173017
RF01131	2.57655	0.0222534	0.967716	4.71792
RF01135	-2.09894	0.0314653	4.45686	0.693069
RF01136	3.1008	0.00729474	0.191846	1.45824
RF01140	-3.45545	0.000589476	4.39608	0.261134
RF01141	-2.4021	0.0148279	1.38817	0.145889
RF01151	-4.18762	3.33829e-05	4.26826	0.117714
RF01156	-2.56293	0.0353641	0.648018	0.0444867
RF01168	-4.72109	0.000183183	2.7747	0.0284953
RF01182	-3.89077	0.000322797	1.06676	0.0101256
RF01184	2.88238	0.0117699	21.2652	116.091
RF01188	2.54432	0.0337193	0.0138219	0.274304
RF01197	6.53137	3.72069e-07	0.0131759	5.38993
RF01200	-4.87446	1.15363e-05	2.17123	0.00703018
RF01210	-5.19639	3.45398e-08	5.64966	0.058589
RF01218	4.46161	0.000121821	0.319973	6.15458
RF01219	3.02974	0.015264	0.0126594	0.407409
RF01223	2.45943	0.039794	0.0138219	0.251869
RF01225	-2.65207	0.0153746	1.03018	0.0801541
RF01247	2.87447	0.0199042	0.0131759	0.37724
RF01268	-5.02513	2.72885e-08	13.3645	0.238418
RF01277	-4.84166	1.42831e-06	16.4803	0.379462
RF01281	-3.31158	0.0022626	1.72278	0.0847106
RF01290	-6.6543	9.18799e-15	14.1061	0.0554562
RF01291	-3.00945	0.00935249	1.96569	0.0984225
RF01295	-2.22606	0.0258545	15.216	2.29386
RF01296	-4.3903	7.77878e-06	36.0051	1.1895
RF01297	-2.76553	0.00122949	1.63595	0.13813
RF01302	2.16992	0.0488773	0.0658796	0.374912
RF01306	-4.31102	1.99223e-06	41.3116	1.47245
RF01307	2.02317	0.0437957	1.69411	5.32075
RF01420	-3.34239	0.000887238	0.810952	0.017427
RF01499	8.63331	3.94519e-12	0.0764706	39.6376
RF01500	3.34147	0.00311323	0.224637	2.01973
RF01501	4.79279	3.57939e-05	0.346856	8.07426
RF01505	6.87212	3.42968e-09	0.0273902	7.54441
RF01506	1.68234	0.0238936	51.6285	117.482
RF01507	3.7318	0.00120904	0.302877	3.45893
RF01509	7.78708	3.32384e-11	0.039796	15.8257
RF01511	4.79255	0.000215332	0.0276438	1.69151
RF01514	6.52579	1.24251e-07	0.0276438	5.90856
RF01534	-3.25873	0.00494256	0.833095	0.0186717
RF01535	-3.71881	0.00256367	0.895665	0.00933584
RF01613	-5.70095	6.06746e-07	35.6325	0.442993
RF01637	-3.27301	0.00605137	0.684492	0.0101256
RF01652	-3.27976	0.00157641	16.2228	1.08418
RF01844	-3.59565	0.00104309	8.48774	0.467846
RF01846	4.82174	0.00157954	8.07462	170.453
RF01847	2.62024	0.0227745	1.28224	5.31104
RF01860	8.49585	9.18799e-15	0.127503	50.6222
RF01866	4.09515	4.47606e-05	0.0759565	1.68993
RF02288	2.16992	0.0479624	0.0412121	0.29094
RF02295	7.23566	1.99234e-09	0.0262277	9.52566
RF02301	4.42146	0.000233666	0.0276438	1.35208
RF02402	7.00749	8.33378e-09	0.00953813	7.16655
RF02403	3.22239	0.00848625	0.0138219	0.486151

## Sheet: SK_SE
The RSMs screened in SE_SK
RNA	log2fc（SE_SK）	q-value	average_exp_SE	average_exp_SK
hsa_piR_000651	-3.58685	0.00181101	2.30827	0.0518915
hsa_piR_000753	-5.91358	2.29995e-05	54.2568	0.459301
hsa_piR_000823	-3.29619	0.0208782	8.15335	0.291156
hsa_piR_001040	-3.52882	0.0042126	2.15606	0.0923631
hsa_piR_001089	-6.81733	1.23131e-08	10.7361	0.029285
hsa_piR_001168	-5.32756	0.000118249	8.15864	0.0321097
hsa_piR_001169	-6.53536	6.23878e-07	33.2756	0.131372
hsa_piR_001170	-6.65269	1.17999e-07	463.727	1.45699
hsa_piR_001184	-4.31266	0.0020887	2.48161	0.0312161
hsa_piR_001205	-4.67258	0.000921102	2.7084	0.016366
hsa_piR_001311	-4.30026	0.00014352	527.545	10.595
hsa_piR_001312	-6.53591	4.11187e-08	788.087	3.5911
hsa_piR_001318	-4.62722	0.000566353	5.72285	0.0625544
hsa_piR_003672	-2.33221	0.044345	0.632117	0.00903386
hsa_piR_004150	-3.42301	0.00663682	170.848	7.9355
hsa_piR_004307	-4.67176	0.000313324	467.27	7.92369
hsa_piR_004800	-6.85708	3.21962e-09	16.3784	0.0177474
hsa_piR_004801	-7.67714	2.4574e-08	41.2908	0.0250979
hsa_piR_004993	-3.67698	0.00356855	15.9131	0.614667
hsa_piR_005086	-4.19157	0.00356855	1.27907	0.017427
hsa_piR_005337	-3.58316	0.00359688	1.83859	0.0271016
hsa_piR_005660	-8.40842	8.56853e-14	173.117	0.12608
hsa_piR_005814	-4.48305	0.00123478	5.04948	0.0177474
hsa_piR_005816	-6.66456	1.39555e-06	22.1422	0.017427
hsa_piR_006044	-2.61109	0.0368539	0.79812	0.00903386
hsa_piR_006426	-3.85506	0.00408864	5.05741	0.160944
hsa_piR_006557	-4.19431	0.00101199	3.12383	0.0722709
hsa_piR_008983	-6.46416	6.23878e-07	7.65231	0.0289647
hsa_piR_009051	-2.83656	0.0258506	1.58205	0.016366
hsa_piR_009166	-4.21859	0.0042126	5.80374	0.0101256
hsa_piR_009228	-6.30337	6.82164e-07	50.3167	0.305403
hsa_piR_009294	-4.81397	0.00108132	13.5008	0.107456
hsa_piR_009295	-4.12268	0.0252607	76.3348	0.798664
hsa_piR_009441	-4.83875	0.000506027	1.87836	0.00903386
hsa_piR_011374	-2.86227	0.0216798	7.28007	0.556706
hsa_piR_012030	-4.26633	0.00185979	3.87364	0.00871352
hsa_piR_012260	-2.82116	0.0377878	1.22411	0.00903386
hsa_piR_012739	-5.46532	0.000109017	7.27226	0.00903386
hsa_piR_012901	-6.78385	3.98538e-07	8.79956	0.0171557
hsa_piR_013098	-3.33496	0.0189019	2.84697	0.00903386
hsa_piR_013501	-4.11458	0.00620292	4.21394	0.00903386
hsa_piR_013519	-7.28676	2.36768e-07	43.5511	0.0351744
hsa_piR_013855	-3.74093	0.00138453	1.73813	0.0271016
hsa_piR_014620	-5.03497	0.000245609	12.6674	0.113675
hsa_piR_014923	-3.55209	0.0074474	1.91833	0.0253999
hsa_piR_015026	-4.26668	0.00154984	3.83104	0.0281207
hsa_piR_015149	-8.37713	2.90704e-11	26.2636	0.016064
hsa_piR_015150	-9.37873	5.13816e-14	152.076	0.145634
hsa_piR_015151	-8.01223	5.34769e-16	48.9483	0.0870843
hsa_piR_015249	-6.04261	2.90704e-11	237.727	1.89512
hsa_piR_015254	-5.57941	0.000225125	4.80045	0.00703018
hsa_piR_016745	-4.59495	0.000921102	37.0138	0.659213
hsa_piR_016792	-5.6584	5.82643e-07	58.1914	0.659928
hsa_piR_016796	-3.60506	0.00681112	1.47518	0.0451693
hsa_piR_016926	-5.61911	6.43372e-05	13.9489	0.0843902
hsa_piR_016945	-7.08804	0.000157185	451.623	1.47815
hsa_piR_016970	-6.01625	1.70883e-05	37.3682	0.265959
hsa_piR_016984	-3.74423	0.00872855	1.13795	0.00703018
hsa_piR_017723	-4.74484	0.00149914	121.975	2.76339
hsa_piR_017724	-3.63882	0.00663682	11.7634	0.407085
hsa_piR_017855	-5.64772	8.66301e-05	6.5142	0.00933584
hsa_piR_017936	-4.4629	0.00110734	8.93637	0.136277
hsa_piR_018397	-2.72238	0.0425431	1.33046	0.00903386
hsa_piR_018569	-3.99178	0.00260644	3.26944	0.016366
hsa_piR_018570	-6.14831	1.93756e-05	10.1914	0.0101256
hsa_piR_018573	-4.02707	0.00494439	1.60462	0.0140604
hsa_piR_018582	-3.98098	0.00556135	3.19296	0.00871352
hsa_piR_018612	-2.59155	0.0402239	1.47415	0.00933584
hsa_piR_018766	-3.39435	0.0181768	2.30826	0.00903386
hsa_piR_018883	-4.55902	0.00142827	1.90124	0.0140604
hsa_piR_019324	-3.632	0.0101562	2.47808	0.099601
hsa_piR_019521	-4.79683	0.000769509	3.48207	0.016064
hsa_piR_019824	-4.23195	0.00137661	4.78143	0.103346
hsa_piR_019825	-5.4223	6.43372e-05	31.8614	0.498391
hsa_piR_019912	-3.68536	0.00111734	59.1737	1.27243
hsa_piR_019914	-2.49946	0.0256642	77.7138	6.4697
hsa_piR_020009	-3.31559	0.00371011	6.32706	0.191431
hsa_piR_020247	-7.96653	7.46954e-09	66.7623	0.0267813
hsa_piR_020362	-4.36999	0.00238463	3.55198	0.00871352
hsa_piR_020363	-5.16585	0.000267762	9.89486	0.0984225
hsa_piR_020365	-3.67396	0.00801303	114.464	4.59175
hsa_piR_020381	4.92243	0.00014352	0.499088	5.46996
hsa_piR_020391	-2.95915	0.0258241	1.98991	0.0605508
hsa_piR_020485	-6.21051	5.20284e-08	79.5771	0.334759
hsa_piR_020490	-3.19016	0.025087	1.92178	0.0806986
hsa_piR_020496	-3.28445	0.00202118	30.4451	0.880758
hsa_piR_020497	-7.50448	4.14082e-07	35.7674	0.0267629
hsa_piR_020500	-5.70493	8.02714e-07	571.42	4.61834
hsa_piR_020541	-5.9362	5.6789e-08	73.4589	0.659164
hsa_piR_020548	-5.3949	2.06584e-05	13.9157	0.134648
hsa_piR_020582	-4.13583	0.00024798	27.0483	0.609792
hsa_piR_020668	-3.83113	0.00163611	1.44231	0.00903386
hsa_piR_020757	-7.63805	7.1446e-08	33.9772	0.00903386
hsa_piR_020758	-3.66242	0.0107576	2.39902	0.00903386
hsa_piR_021214	-3.91689	0.00812631	1.84641	0.00703018
hsa_piR_023338	-7.10479	2.92304e-07	10.8239	0.0177474
hsa-let-7b-5p	-5.68984	0.0165817	1389.75	26.923
hsa-miR-10b-5p	-7.42103	0.00323966	59.982	0.35
hsa-miR-12136	-9.63881	4.28e-08	217.638	0.273
hsa-miR-122-5p	-7.29175	0.00851781	32.591	0.208
hsa-miR-141-3p	-6.76175	0.0359613	152.464	1.405
hsa-miR-146a-5p	-5.5514	0.0242049	145.003	3.092
hsa-miR-148a-3p	-9.59204	1.15e-05	145.094	0.188
hsa-miR-151a-3p	-6.55358	0.0499494	7.139	0.076
hsa-miR-151a-5p	-5.30488	0.0499494	202.433	5.121
hsa-miR-182-5p	-6.75111	0.0294568	143.695	1.334
hsa-miR-193a-3p	-8.75697	0.0165817	6.922	0.016
hsa-miR-196a-5p	1.61341	0.00260761	2.913	8.913
hsa-miR-196b-5p	-8.91405	4.77e-06	523.391	1.085
hsa-miR-202-5p	-10.9627	0.0294568	13.97	0.007
hsa-miR-2110	-6.6329	0.0412551	3.672	0.037
hsa-miR-25-3p	-6.04718	0.0308407	47.215	0.714
hsa-miR-26b-5p	-6.19067	0.013346	310.067	4.245
hsa-miR-29c-5p	-5.48156	0.0294363	11.17	0.25
hsa-miR-30a-3p	-6.99489	0.00851781	33.8	0.265
hsa-miR-363-3p	-7.8428	0.00490962	33.747	0.147
hsa-miR-369-3p	1.61907	0.0351067	0.627	1.926
hsa-miR-375-3p	-8.96966	1.07e-07	889.888	1.775
hsa-miR-376c-3p	4.63237	0.00339749	0.333	8.259
hsa-miR-424-5p	2.95641	0.0473191	0.252	1.956
hsa-miR-425-3p	-5.40112	0.0242049	4.437	0.105
hsa-miR-429	-8.32256	0.00265721	227.94	0.712
hsa-miR-433-5p	2.82782	0.0359613	0.01	0.071
hsa-miR-509-3p	-9.17842	0.0165817	11.588	0.02
hsa-miR-532-5p	-6.19437	0.0317315	66.42	0.907
hsa-miR-574-5p	-6.1413	0.0499494	31.834	0.451
hsa-miR-619-5p	-6.20742	7e-05	18.474	0.25
hsa-miR-7704	-7.39924	0.0121075	4.389	0.026
hsa-miR-888-5p	-10.635	1.15e-05	146.304	0.092
hsa-miR-890	-14.0886	1.25e-06	156.795	0.009
hsa-miR-891a-5p	-10.4304	0.00050051	22.079	0.016
novel-hsa-miR115-5p	-8.97777	1.45e-08	29.242	0.058
novel-hsa-miR116-5p	-6.34327	0.00261522	35.481	0.437
novel-hsa-miR121-5p	-6.15159	0.0165817	3.128	0.044
novel-hsa-miR189-5p	-9.21944	0.000115757	100.743	0.169
novel-hsa-miR209-3p	-7.45982	0.0294363	7.394	0.042
novel-hsa-miR264-3p	-6.6487	0.00248399	720.617	7.182
novel-hsa-miR302-5p	-9.316	0.00166917	10.198	0.016
novel-hsa-miR63-5p	-5.85202	0.0473191	2.657	0.046
RF00004	5.79852	5.6789e-08	5.66407	200.687
RF00015	2.80548	0.0270566	5.05929	16.3548
RF00016	4.90897	6.84099e-05	1.66867	39.0501
RF00020	4.2439	0.000472896	0.250874	2.68007
RF00065	-3.56252	0.00338996	5.74078	0.333511
RF00066	-2.72395	0.0217366	5.94897	0.538344
RF00069	3.33362	0.0059441	0.122515	1.13031
RF00070	-3.31917	0.0234932	2.90237	0.200508
RF00091	-2.56861	0.0330053	0.556062	0.00903386
RF00132	3.83903	0.00771946	0.0406287	0.843921
RF00136	-2.74173	0.0399417	1.78199	0.202219
RF00158	-3.7727	0.0159806	1.07248	0.0171557
RF00160	2.95193	0.0213129	0.0208762	0.235897
RF00186	-2.89078	0.0256642	1.08958	0.0693369
RF00217	-5.0612	1.40311e-05	38.5252	0.583388
RF00274	5.25323	3.80441e-06	22.5791	509.34
RF00279	4.14117	0.000766458	0.146903	1.7338
RF00285	-5.74853	2.80531e-06	8.85437	0.0916101
RF00289	-4.48311	0.001154	316.249	8.13786
RF00309	4.61487	9.50155e-05	0.0321834	1.05104
RF00335	6.80071	5.93802e-07	1.97239	177.996
RF00343	7.32184	3.2462e-08	0.0104381	5.62895
RF00345	3.76629	0.00131593	0.0933809	0.814802
RF00358	4.54774	0.00014352	1.39254	22.2491
RF00440	-3.23062	0.00137661	29.604	1.67492
RF00472	2.92297	0.0270566	1.10137	4.05312
RF00482	3.21992	0.0171745	0.0117436	0.328761
RF00564	-3.33891	0.0144691	0.795385	0.00903386
RF00571	-5.11534	7.73255e-07	139.69	2.97082
RF00588	3.22803	0.00570588	0.159179	0.725496
RF00592	2.96623	0.00731423	1.73559	8.81118
RF00612	-4.25954	0.000478344	3.76522	0.0860109
RF00613	-3.88587	0.00141235	5.88232	0.262842
RF00619	-3.59683	0.00352575	23.3956	1.47749
RF01120	-4.60296	7.73121e-05	6.42072	0.173017
RF01125	-3.7708	0.00131593	18.3323	1.03064
RF01132	-3.20748	0.00900448	0.77263	0.00871352
RF01135	-5.15967	1.11524e-06	32.5472	0.693069
RF01140	-4.08211	0.00375051	5.70532	0.261134
RF01141	-3.00398	0.0108467	3.26672	0.145889
RF01151	-7.30873	5.13816e-14	35.1277	0.117714
RF01156	-3.65487	0.0135252	1.58182	0.0444867
RF01159	4.22459	0.000267837	0.453994	6.1797
RF01161	-2.68827	0.0205071	5.79981	0.576778
RF01175	4.62655	0.000246546	0.0113073	0.959496
RF01177	4.24937	0.000460757	0.0939856	1.84296
RF01184	4.66238	5.90404e-05	5.78482	116.091
RF01185	5.49883	2.3907e-06	0.0767231	4.09838
RF01196	3.00763	0.0191336	0.0221817	0.300374
RF01197	6.94071	1.11022e-06	0.0113073	5.38993
RF01201	4.57988	0.000847381	0.0101572	0.929863
RF01210	-4.10572	0.000324535	3.25445	0.058589
RF01218	6.01392	1.11022e-06	0.0772826	6.15458
RF01247	3.32318	0.0128519	0.00900255	0.37724
RF01259	3.24864	0.011665	0.071631	0.472031
RF01271	2.64474	0.0280547	0.0101572	0.200234
RF01273	-4.97961	0.000117875	31.0048	0.840161
RF01276	-4.04456	0.000447464	5.02445	0.191628
RF01281	-4.98152	3.47016e-05	4.8529	0.0847106
RF01285	4.18152	0.00051277	0.0323389	0.848022
RF01290	-3.97955	0.00363294	2.05939	0.0554562
RF01295	-4.15238	6.22578e-05	61.8096	2.29386
RF01306	-3.95076	3.14477e-05	31.5853	1.47245
RF01309	-3.87596	0.00020808	51.3409	2.7356
RF01420	-6.85532	5.6789e-08	8.6285	0.017427
RF01438	3.75331	0.00671308	0.0101572	0.508339
RF01449	-3.42183	0.00537153	3.58581	0.231882
RF01452	2.65552	0.0328199	0.0113073	0.199522
RF01498	4.15275	0.00502005	0.101572	1.97093
RF01499	9.15671	2.62822e-11	0.0491893	39.6376
RF01500	4.55425	0.000335747	0.0711003	2.01973
RF01501	6.61731	1.76575e-08	0.135003	8.07426
RF01505	3.89833	0.00932917	0.597267	7.54441
RF01506	4.64352	5.26598e-06	7.65005	117.482
RF01509	7.91209	9.48644e-10	0.0461018	15.8257
RF01511	5.65635	0.000127112	0.0104381	1.69151
RF01513	4.76685	0.000245415	0.0203144	1.2531
RF01514	5.59	6.62616e-05	0.0923302	5.90856
RF01515	4.75053	0.000496879	0.123473	3.4302
RF01524	-3.26954	0.0230668	3.58182	0.239788
RF01543	3.57706	0.00581677	0.0902555	1.25313
RF01546	-3.81584	0.0049683	4.16478	0.199462
RF01551	-3.20508	0.0170575	4.24137	0.282625
RF01559	-2.82182	0.0175798	2.38917	0.169504
RF01561	-4.03075	0.000231893	3.50677	0.0803438
RF01637	-4.27071	0.00198209	1.3588	0.0101256
RF01846	7.37602	8.58147e-12	1.47693	170.453
RF01847	3.27217	0.0208782	0.698829	5.31104
RF01860	7.94665	9.01805e-13	0.258419	50.6222
RF01866	4.28855	0.000237587	0.0734005	1.68993
RF02281	-3.27781	0.017535	1.93694	0.114877
RF02288	2.59373	0.0229524	0.0516241	0.29094
RF02295	7.19562	4.11187e-08	0.0510668	9.52566
RF02402	6.81697	8.55014e-08	0.0501885	7.16655
RF02480	-4.05834	0.00172527	1.46989	0.00933584
RF02539	2.67303	0.0273576	0.0117436	0.187623

## Sheet: VB_SA
The RSMs screened in SA_VB
RNA	log2fc（SA_VB）	q-value	average_exp_SA	average_exp_VB
hsa_piR_000552	4.08746	3.37841e-10	0.898352	32.0224
hsa_piR_000560	5.32192	3.45506e-06	0.00765	4.33818
hsa_piR_000586	7.40696	1.72281e-22	0.0700108	40.483
hsa_piR_000753	2.12043	0.0454961	10.5136	101.754
hsa_piR_000801	4.30985	4.33124e-05	0.00909519	2.025
hsa_piR_000805	8.52094	9.80294e-32	0.0866576	94.6787
hsa_piR_000823	-3.41028	0.000232359	1.60574	0.223347
hsa_piR_001089	-2.5025	0.0293169	0.24983	0.0151026
hsa_piR_001101	5.49487	2.0476e-20	9.81238	911.949
hsa_piR_001152	5.33985	2.51272e-13	0.364343	32.9702
hsa_piR_001159	4.55254	1.94771e-09	0.213506	11.3133
hsa_piR_001170	2.11178	0.00200779	40.1988	351.025
hsa_piR_001205	3.62369	0.000177959	0.341038	10.1265
hsa_piR_001207	5.36632	1.42413e-08	0.0251691	5.46086
hsa_piR_001311	-4.67225	1.84578e-09	69.6386	5.90933
hsa_piR_001312	-2.885	0.000130758	57.7985	16.4327
hsa_piR_001346	7.90328	1.71366e-40	0.429056	225.709
hsa_piR_002158	5.54946	4.66849e-06	0.00880016	4.91141
hsa_piR_003728	3.80735	0.000416537	0.0373155	1.93413
hsa_piR_004150	-3.67609	6.07165e-08	158.825	25.4049
hsa_piR_004307	-3.99729	2.29818e-06	26.4279	3.18131
hsa_piR_004506	-5.79204	1.52857e-09	10.348	0.268928
hsa_piR_004987	-3.16992	0.00207888	0.792385	0.0948459
hsa_piR_005271	7.73921	1.22667e-26	0.0626885	43.4409
hsa_piR_008983	-2.48351	0.0373361	1.30694	0.332961
hsa_piR_009228	2.17699	0.0195731	7.67393	72.9104
hsa_piR_009295	-2.6433	0.00414956	5.56299	1.78248
hsa_piR_011186	-3.02974	0.00849912	0.394515	0.0151026
hsa_piR_011374	-5.22239	1.10897e-07	1.91336	0.0151026
hsa_piR_012681	5.08074	5.07443e-09	0.122439	11.2951
hsa_piR_012901	-3.92283	0.000869454	0.768103	0.0151026
hsa_piR_013306	7.2914	4.27013e-24	0.292596	105.864
hsa_piR_014620	-2.76878	0.00193492	16.2577	4.82796
hsa_piR_015149	-5.80734	0.000179227	4.03515	0.0492121
hsa_piR_015150	-5.93007	4.77234e-10	19.8657	0.486104
hsa_piR_015151	-5.78372	5.71652e-05	21.916	0.638884
hsa_piR_015249	-4.1104	8.1908e-08	61.5751	7.05667
hsa_piR_016658	7.28733	5.21343e-54	25.3395	7799.92
hsa_piR_016659	8.06135	7.01868e-47	6.29824	3279.56
hsa_piR_016677	-1.94237	0.00524248	165.567	85.8552
hsa_piR_016735	2.38737	0.00660417	1.48991	16.9187
hsa_piR_016742	4.76847	6.07534e-17	1.53273	85.3343
hsa_piR_016745	3.59091	1.03638e-09	5.36855	130.346
hsa_piR_016792	-3.7169	0.000114062	7.94117	0.979434
hsa_piR_016796	-2.5025	0.0219966	0.250389	0.0158077
hsa_piR_016828	2.67242	0.0357322	0.0243952	0.758147
hsa_piR_017061	6.56275	1.18972e-15	0.0903179	24.0455
hsa_piR_017458	6.6282	1.72281e-22	0.670258	148.954
hsa_piR_017791	3.2895	0.00798052	0.0352006	1.53579
hsa_piR_019324	3.03562	0.0230059	0.130779	2.52222
hsa_piR_019354	6.89804	5.12797e-22	0.0887741	30.6642
hsa_piR_019521	-6.4457	7.63743e-11	4.31155	0.0206278
hsa_piR_019752	-2.8371	0.0064521	2.8962	0.715558
hsa_piR_019824	-2.46566	0.0209441	0.916706	0.254006
hsa_piR_020362	-5.35251	1.36379e-05	2.38304	0.0357304
hsa_piR_020365	-2.04148	0.026667	19.2308	9.01407
hsa_piR_020381	-2.48542	0.0427118	0.402608	0.0791257
hsa_piR_020391	2.66057	0.00245841	1.07401	13.5755
hsa_piR_020401	-4.44846	2.1006e-05	1.12233	0.0151026
hsa_piR_020450	3.33787	0.000186097	0.466256	10.8923
hsa_piR_020485	-2.28473	0.0252915	2.28016	0.811252
hsa_piR_020496	-3.81106	5.93749e-07	13.3138	1.73033
hsa_piR_020500	-2.12091	0.00780329	71.8197	32.7778
hsa_piR_020582	-3.1375	0.00143247	9.15333	2.09916
hsa_piR_020657	7.14237	1.31815e-21	0.195365	71.4901
hsa_piR_020813	6.34493	1.79172e-12	0.0153	9.79683
hsa_piR_020814	2.7028	0.00491924	0.334512	5.09573
hsa_piR_020815	3.85798	0.00354243	0.00765	1.57368
hsa_piR_020828	-3.39231	0.000226024	3.22238	0.613962
hsa_piR_020829	-3.08158	6.84718e-08	539.775	129.067
hsa_piR_023338	-6.47355	3.67991e-05	12.0455	0.153339
hsa-let-7a-3p	2.04293	7.46e-05	10.653	43.899
hsa-let-7b-5p	3.00899	0.0067818	248.766	2002.57
hsa-let-7d-3p	7.7967	8.72e-07	3.46	769.339
hsa-let-7d-5p	6.39307	1.28e-09	52.331	4398.1
hsa-let-7e-3p	7.60163	0.00855363	0.311	60.406
hsa-miR-100-5p	1.39015	1.66e-05	14.881	39.004
hsa-miR-103a-3p	8.03823	0.000933264	0.656	172.446
hsa-miR-107	8.43535	0.0103551	0.023	7.962
hsa-miR-10a-5p	10.2745	6e-17	0.573	709.715
hsa-miR-12136	-2.22678	9.42e-11	18.672	3.989
hsa-miR-1246	-9.59259	5.47e-44	247.062	0.32
hsa-miR-125b-5p	1.44712	1e-05	14.577	39.746
hsa-miR-1260b	9.67249	5.16e-06	0.027	22.033
hsa-miR-126-3p	7.37745	7.01e-05	45.543	7572.78
hsa-miR-126-5p	8.36406	9.46e-06	1.06	349.251
hsa-miR-1271-5p	6.54337	0.0136551	0.092	8.581
hsa-miR-1273h-3p	10.2192	0.000246069	0.008	9.536
hsa-miR-127-3p	6.88441	0.00211386	37.04	4376.08
hsa-miR-1275	10.8051	2.6e-05	0.008	14.314
hsa-miR-1277-3p	8.76573	4.29e-08	0.085	36.997
hsa-miR-128-3p	2.25465	0.00191723	27.02	128.944
hsa-miR-1284	9.0921	2.6e-09	0.198	108.059
hsa-miR-1298-5p	1.1943	0.0183801	0.326	0.746
hsa-miR-1301-3p	9.19116	0.00010814	0.024	14.029
hsa-miR-1306-5p	6.90385	0.0117001	0.087	10.418
hsa-miR-1307-3p	6.70001	5.16e-06	3.959	411.612
hsa-miR-1307-5p	1.84149	0.000462168	1.629	5.838
hsa-miR-130b-5p	9.73363	6.5e-05	0.069	58.744
hsa-miR-139-3p	7.57284	0.000183782	0.356	67.78
hsa-miR-139-5p	7.16359	0.00242703	11.776	1688.31
hsa-miR-1-3p	9.22139	2.89e-11	0.17	101.476
hsa-miR-141-3p	-2.68632	8.07e-22	22.934	3.563
hsa-miR-141-5p	-5.53138	4.18e-14	0.74	0.016
hsa-miR-142-3p	7.12202	3.83e-08	2.647	368.718
hsa-miR-143-3p	3.13623	0.0490463	97.086	853.6
hsa-miR-144-3p	7.74887	0.000251706	0.159	34.201
hsa-miR-145-5p	1.49258	7.97e-05	7.083	19.931
hsa-miR-1468-5p	12.5385	5.06e-10	0.008	47.593
hsa-miR-146b-5p	7.91207	2.66e-07	1.415	340.821
hsa-miR-148a-3p	-3.916	9.04e-42	109.907	7.281
hsa-miR-150-3p	10.4796	0.000144956	0.009	12.85
hsa-miR-150-5p	8.23645	2.97e-05	28.109	8477.44
hsa-miR-151a-5p	7.24754	1.8e-15	20.993	3190.07
hsa-miR-151b	6.75848	0.000312938	0.193	20.896
hsa-miR-15b-5p	5.6166	0.0225707	12.502	613.399
hsa-miR-17-3p	8.4625	0.0375727	0.008	2.822
hsa-miR-181a-2-3p	9.76758	4.33e-09	0.229	199.605
hsa-miR-181a-3p	6.94337	0.000202872	0.358	44.06
hsa-miR-183-5p	1.76818	0.000103541	9.982	34.001
hsa-miR-1843	6.46654	0.0340864	0.191	16.891
hsa-miR-185-5p	7.22965	6.72e-16	2.686	403.131
hsa-miR-193a-3p	-1.92695	1.61e-08	1.521	0.4
hsa-miR-195-3p	-1.51937	0.0195631	0.043	0.015
hsa-miR-195-5p	1.05147	0.00652981	1.349	2.796
hsa-miR-196a-5p	7.31159	0.0293234	0.168	26.688
hsa-miR-196b-5p	5.40106	0.0195497	9.298	392.889
hsa-miR-199a-3p	8.91357	9.06e-16	3.76	1813.18
hsa-miR-199a-5p	8.67028	7.8e-10	0.446	181.698
hsa-miR-199b-3p	8.91357	9.06e-16	3.76	1813.18
hsa-miR-200a-3p	-1.32713	2.9e-31	10.41	4.149
hsa-miR-200a-5p	-2.97285	4.23e-11	0.895	0.114
hsa-miR-200b-5p	-3.06848	5.12e-11	0.755	0.09
hsa-miR-200c-3p	-1.25543	1.03e-18	26.402	11.059
hsa-miR-200c-5p	-3.46761	0.000935638	0.177	0.016
hsa-miR-203a-3p	-5.522	2.37e-44	66.49	1.447
hsa-miR-203b-5p	-3.81323	2.86e-09	0.492	0.035
hsa-miR-205-3p	-6.07815	6.09e-15	1.081	0.016
hsa-miR-205-5p	-5.78668	1.43e-44	254.597	4.612
hsa-miR-20a-5p	6.05656	0.00938888	1.444	96.111
hsa-miR-212-3p	2.85865	0.0216849	1.626	11.794
hsa-miR-212-5p	2.35268	0.0200348	0.687	3.509
hsa-miR-218-5p	-1.33298	4.3e-21	24.56	9.749
hsa-miR-222-3p	5.85476	0.0075326	32.517	1881.79
hsa-miR-223-3p	2.25571	0.00225319	518.183	2474.69
hsa-miR-223-5p	1.18833	7.32e-08	28.424	64.775
hsa-miR-23a-3p	2.35072	6.82e-05	410.83	2095.55
hsa-miR-23b-3p	6.50667	0.000111246	1.21	110.024
hsa-miR-26a-5p	3.26241	0.019824	817.847	7847.92
hsa-miR-27a-3p	2.51573	0.000199744	245.224	1402.4
hsa-miR-28-3p	6.00308	0.00885501	6.656	426.893
hsa-miR-28-5p	6.6232	1.77e-08	2.017	198.832
hsa-miR-3065-3p	-1.58496	0.0169663	0.063	0.021
hsa-miR-3074-5p	1.56236	1.4e-09	137.99	407.535
hsa-miR-30c-5p	1.91265	0.000128571	15.932	59.984
hsa-miR-30d-5p	5.5133	0.019824	38.799	1772.1
hsa-miR-30e-3p	2.06828	0.000209341	22.712	95.251
hsa-miR-3173-5p	9.65959	3.78e-07	0.044	35.586
hsa-miR-320b	7.32841	0.00798657	0.068	10.929
hsa-miR-32-5p	6.23565	0.00327307	1.124	84.7
hsa-miR-326	8.09095	0.000176677	0.302	82.343
hsa-miR-335-3p	7.64753	2.76e-07	0.253	50.729
hsa-miR-335-5p	6.09359	0.014221	0.325	22.194
hsa-miR-337-3p	11.0307	1.32e-10	0.334	698.742
hsa-miR-338-3p	1.82824	0.000561457	2.243	7.965
hsa-miR-339-5p	8.05128	1.73e-05	0.202	53.583
hsa-miR-33a-5p	6.39535	0.00338131	1.408	118.521
hsa-miR-340-3p	8.40724	1.62e-10	0.217	73.67
hsa-miR-342-3p	6.94425	9.19e-10	4.264	525.103
hsa-miR-342-5p	8.46838	5.12e-08	0.153	54.191
hsa-miR-3605-3p	8.04152	0.00242703	0.059	15.545
hsa-miR-3613-5p	6.85197	7.52e-07	6.02	695.416
hsa-miR-361-5p	3.15426	0.0490463	2.335	20.788
hsa-miR-362-5p	7.36249	0.0335837	0.089	14.646
hsa-miR-363-3p	7.3252	1.03e-06	0.443	71.041
hsa-miR-365a-3p	1.51338	0.000753678	2.727	7.785
hsa-miR-365b-3p	1.51338	0.000753678	2.727	7.785
hsa-miR-375-3p	-5.52712	5.83e-54	326.391	7.078
hsa-miR-376a-3p	11.8422	1.77e-11	0.017	62.418
hsa-miR-376b-3p	10.8458	2.69e-11	0.044	80.977
hsa-miR-376c-3p	8.50939	5.9e-09	0.368	134.1
hsa-miR-376c-5p	-1.07039	0.0117001	0.063	0.03
hsa-miR-378a-3p	3.02887	0.0282914	90.007	734.609
hsa-miR-378g	-1.56986	0.0198953	0.095	0.032
hsa-miR-379-5p	6.96389	0.00450086	2.499	311.965
hsa-miR-3909	1.36278	0.0223773	0.39	1.003
hsa-miR-409-3p	7.57207	0.000356565	0.811	154.327
hsa-miR-411-5p	6.684	0.0126281	5.317	546.702
hsa-miR-412-5p	10.8652	2.22e-05	0.008	14.923
hsa-miR-423-3p	6.82959	4.06e-08	38.475	4376.14
hsa-miR-425-5p	6.12872	7.89e-05	3.766	263.517
hsa-miR-429	-1.54027	2.1e-16	38.395	13.201
hsa-miR-432-5p	8.91041	3.29e-05	0.041	19.728
hsa-miR-4433a-3p	12.3476	9.8e-07	0.018	93.816
hsa-miR-4435	10.347	9.09e-06	0.009	11.722
hsa-miR-4488	-1.50111	9.63e-07	1.036	0.366
hsa-miR-4521	8.55444	0.000463423	0.026	9.775
hsa-miR-452-5p	-2.82685	4.64e-05	0.149	0.021
hsa-miR-4662a-5p	7.01427	0.0219256	0.077	9.954
hsa-miR-4664-5p	-1.75743	0.00117042	0.071	0.021
hsa-miR-4685-3p	10.0622	0.00125737	0.008	8.553
hsa-miR-484	7.45145	5.69e-12	5.563	973.689
hsa-miR-485-3p	8.64603	6.49e-05	0.078	31.247
hsa-miR-486-5p	8.53475	4.72e-09	1.075	398.681
hsa-miR-493-3p	7.85755	0.00552229	0.115	26.672
hsa-miR-493-5p	9.00461	1.09e-07	0.125	64.205
hsa-miR-495-5p	8.05117	0.0126281	0.037	9.814
hsa-miR-5010-3p	8.72734	0.000121816	0.035	14.834
hsa-miR-505-3p	2.21045	0.00682862	2.141	9.909
hsa-miR-5193	9.30116	5.15e-06	0.027	17.033
hsa-miR-532-5p	5.39421	0.0265916	16.352	687.686
hsa-miR-542-5p	1.82076	0.00271834	6.884	24.319
hsa-miR-548j-5p	7.57167	3.58e-06	0.117	22.258
hsa-miR-5581-3p	10.3824	3.79e-09	0.035	46.719
hsa-miR-576-3p	-1.67377	0.0238004	0.067	0.021
hsa-miR-576-5p	6.63324	1.95e-06	2.4	238.24
hsa-miR-582-5p	2.12058	0.00390501	15.819	68.792
hsa-miR-584-5p	11.6703	2.37e-44	0.323	1052.73
hsa-miR-590-3p	5.50696	0.00788446	8.7	395.622
hsa-miR-592	1.56459	0.0381421	0.214	0.633
hsa-miR-618	-1.97924	8.76e-08	0.69	0.175
hsa-miR-619-5p	-2.56418	2.07e-07	3.791	0.641
hsa-miR-625-3p	9.59201	6.47e-05	0.038	29.327
hsa-miR-6510-3p	-2.2854	0.0218192	0.156	0.032
hsa-miR-652-3p	5.63302	0.00317574	28.765	1427.49
hsa-miR-652-5p	8.90956	0.00379724	0.009	4.328
hsa-miR-654-5p	9.31761	4.54e-05	0.047	29.99
hsa-miR-660-5p	2.52279	0.000103541	1.794	10.31
hsa-miR-664a-3p	6.08764	0.00304477	1.224	83.242
hsa-miR-664b-3p	11.221	2.83e-08	0.009	21.484
hsa-miR-671-3p	8.96331	9.46e-06	0.035	17.47
hsa-miR-6842-3p	8.09155	8.64e-07	0.175	47.735
hsa-miR-7-1-3p	5.43838	0.0190552	5.399	234.115
hsa-miR-744-3p	7.42579	0.00895604	0.07	12.036
hsa-miR-744-5p	6.7948	0.0347823	0.785	87.158
hsa-miR-766-3p	7.12112	0.000755185	0.656	91.322
hsa-miR-889-3p	7.1452	0.012678	0.168	23.781
hsa-miR-890	-1.37851	0.0213041	0.078	0.03
hsa-miR-92a-1-5p	6.39972	0.0361731	0.081	6.839
hsa-miR-92a-3p	5.1922	0.0301792	196.804	7195.21
hsa-miR-92b-3p	7.2404	0.00377474	3.382	511.39
hsa-miR-942-5p	8.61091	4.29e-08	0.283	110.644
hsa-miR-944	-3.58215	2.15e-10	2.563	0.214
hsa-miR-96-5p	1.30614	4.06e-08	5.33	13.18
hsa-miR-98-5p	6.10813	3.45e-05	40.222	2774.57
hsa-miR-99a-5p	1.34232	6.67e-14	218.119	553.059
hsa-miR-99b-5p	6.47378	0.00661045	18.787	1669.79
novel-hsa-miR104-5p	-2.65105	0.00130796	0.201	0.032
novel-hsa-miR108-5p	11.6949	1.11e-09	0.018	59.674
novel-hsa-miR110-3p	-3.95109	6.39e-06	0.232	0.015
novel-hsa-miR115-5p	6.74473	0.00516456	0.169	18.124
novel-hsa-miR116-5p	-8.17175	2.89e-18	9.516	0.033
novel-hsa-miR121-5p	2.04251	0.000746022	0.51	2.101
novel-hsa-miR130-3p	6.70555	0.0273197	0.084	8.767
novel-hsa-miR14-5p	-1.19033	0.0009865	0.178	0.078
novel-hsa-miR146-3p	-1.66297	0.00358152	0.114	0.036
novel-hsa-miR148-3p	-4.22882	1.34e-09	0.3	0.016
novel-hsa-miR149-5p	8.37146	0.00377474	0.017	5.63
novel-hsa-miR181-3p	-5.12699	1.11e-09	0.629	0.018
novel-hsa-miR184-3p	-1.14743	0.0019315	0.525	0.237
novel-hsa-miR189-5p	1.54114	5.5e-06	1.426	4.15
novel-hsa-miR191-5p	-1.53402	7.97e-05	0.779	0.269
novel-hsa-miR209-3p	-4.14296	1.46e-07	0.265	0.015
novel-hsa-miR235-3p	-2.41724	7.46e-05	0.219	0.041
novel-hsa-miR255-5p	-2.44696	8.76e-08	3.168	0.581
novel-hsa-miR285-5p	7.96678	0.000174188	0.116	29.02
novel-hsa-miR286-3p	-1.23879	2.79e-05	0.295	0.125
novel-hsa-miR293-5p	-2.48543	4.39e-08	0.532	0.095
novel-hsa-miR294-3p	-3.10329	0.000429641	0.275	0.032
novel-hsa-miR302-5p	-2.4284	2.79e-05	0.253	0.047
novel-hsa-miR30-3p	-1.31451	0.00682862	0.194	0.078
novel-hsa-miR306-3p	-4.81307	1.09e-08	1.012	0.036
novel-hsa-miR36-3p	2.18212	0.00233434	2.343	10.633
novel-hsa-miR84-3p	-2.50069	0.00058343	0.266	0.047
novel-hsa-miR95-5p	8.03865	0.000985931	0.122	32.08
novel-hsa-miR99-3p	-3.62936	0.000174052	0.198	0.016
RF00003	-2.72338	0.000126816	170.524	54.2822
RF00012	3.91855	3.20479e-09	8.71437	271.932
RF00015	2.93827	0.000150538	4.87779	79.3598
RF00016	4.09664	1.67144e-06	1.0029	37.2693
RF00049	10.2781	1.62143e-14	0.223053	717.942
RF00055	4.79007	6.44235e-06	0.0324321	4.01251
RF00065	3.14351	7.07561e-06	0.376169	7.30134
RF00067	4.84772	1.4417e-16	1.48439	88.2677
RF00068	3.38159	0.000142784	0.319743	8.02272
RF00069	7.86301	2.06761e-20	0.274805	161.575
RF00070	5.73009	2.02328e-09	0.175289	22.5912
RF00071	6.02945	1.49824e-12	0.173835	27.1352
RF00072	4.41181	2.07778e-05	0.0164502	2.55427
RF00085	6.2801	7.10805e-11	0.0178953	9.39237
RF00086	9.33153	5.14058e-59	0.429804	608.546
RF00087	1.7672	0.0158902	7.22326	51.3876
RF00088	6.35755	1.10826e-14	0.859864	157.96
RF00089	3.19476	3.86971e-06	1.29809	26.1009
RF00090	4.97283	2.10472e-12	0.518466	36.2487
RF00091	4.3229	1.61352e-05	0.588879	24.9025
RF00092	6.06957	4.05849e-14	0.271202	42.8093
RF00093	7.11414	1.60327e-13	0.068396	31.5734
RF00095	2.64386	0.00167149	0.408735	5.77372
RF00096	5.42442	1.91893e-14	0.593572	53.948
RF00099	4.86062	0.000236954	1.43568	89.0502
RF00108	3.6893	0.000899332	0.0435931	2.09634
RF00133	5.51832	2.54388e-12	0.213213	24.2288
RF00136	6.69995	5.54363e-28	0.675126	157.777
RF00137	6.97728	4.58756e-21	0.168755	58.2974
RF00147	3.96	4.52602e-05	0.0924026	4.083
RF00150	5.16418	1.99918e-07	0.0181904	4.34448
RF00151	5.78535	3.36001e-13	0.84426	95.8055
RF00153	3.9808	1.37876e-06	0.375894	14.1492
RF00154	6.74651	2.04171e-15	0.0264005	15.3591
RF00156	6.96248	1.65368e-15	0.0184241	14.7058
RF00157	3.03171	7.14813e-05	0.358328	6.14385
RF00158	5.76609	4.44435e-13	0.112699	18.6406
RF00186	7.7123	4.94118e-27	0.269729	142.422
RF00188	5.1974	6.51319e-10	0.0627478	8.19785
RF00189	4.44373	1.44376e-11	1.8079	81.8038
RF00190	4.0138	5.57042e-07	0.0711928	3.38856
RF00191	4.26126	1.34389e-06	0.0972066	5.63709
RF00211	4.68402	1.64012e-08	0.0925738	7.27464
RF00212	5.56286	3.10483e-11	1.22377	130.853
RF00217	5.67451	5.83384e-06	2.7878	297.913
RF00218	2.20547	0.0251842	0.361433	4.04496
RF00221	4.90689	1.24673e-14	0.625697	39.7387
RF00231	5.204	1.44376e-11	1.76657	133.974
RF00263	3.10433	0.0135329	0.046177	1.28956
RF00264	4.1375	1.01092e-05	0.0895365	4.81996
RF00266	7.31776	1.68623e-21	0.0627478	35.7243
RF00270	5.37137	2.16174e-12	0.278353	28.2033
RF00273	4.01306	1.10701e-08	0.405036	15.0308
RF00275	3.28652	1.61352e-05	0.507038	10.7948
RF00276	9.17554	4.91033e-49	0.507815	643.739
RF00278	5.41655	1.1784e-14	1.21424	114.632
RF00279	6.11634	4.23678e-12	0.0241108	9.43425
RF00280	5.26411	5.29868e-12	0.0728292	9.22909
RF00281	5.47096	6.84908e-13	0.0999606	13.1759
RF00282	4.07142	2.21818e-09	3.40848	117.448
RF00283	7.85353	3.55409e-23	0.0786895	54.1425
RF00284	6.34021	5.76648e-24	102.049	16766.4
RF00286	3.91427	0.000336299	0.0642956	3.25352
RF00287	5.06337	1.77481e-12	2.43434	169.901
RF00288	3.47032	0.00193492	0.0562586	2.04752
RF00289	4.17477	1.42577e-07	36.732	1337.18
RF00292	2.4361	0.0257751	0.109721	1.55409
RF00295	2.42717	0.0137288	0.269646	3.13366
RF00302	1.97143	0.0292646	0.386862	3.323
RF00309	4.6865	8.78526e-09	0.346791	21.6219
RF00312	3.38247	0.0065334	0.0186577	1.21989
RF00323	-2.90689	0.0128914	0.856792	0.14678
RF00324	4.81713	6.64291e-13	0.309341	20.5928
RF00325	5.69616	2.74023e-14	0.171713	23.1326
RF00342	3.32067	4.5827e-06	0.942218	19.064
RF00392	5.31967	1.14084e-09	0.0980614	10.9203
RF00397	3.74664	6.35e-05	0.18289	5.74937
RF00399	3.93587	4.31316e-07	0.149975	5.83827
RF00400	2.71272	0.0434934	0.0321478	1.03173
RF00401	3.2115	0.00843263	0.123202	3.00925
RF00405	3.06828	0.00401688	0.37702	7.45071
RF00409	3.87061	8.45325e-06	0.389366	13.0539
RF00410	5.45578	2.33397e-07	0.0306	6.9005
RF00413	6.20294	6.52411e-11	0.00909519	7.29816
RF00416	5.13841	5.5838e-09	0.032524	5.23205
RF00418	4.15527	9.24481e-05	0.0470608	3.17817
RF00420	6.51257	3.40807e-08	0.417542	82.5191
RF00430	4.29123	6.12501e-08	0.122743	6.43421
RF00438	2.80735	0.0344544	0.0153	0.879251
RF00439	4.96962	2.2665e-07	0.0313739	4.96668
RF00440	4.31057	1.95159e-10	7.97622	317.063
RF00478	5.27448	1.70732e-12	1.30511	101.154
RF00493	5.35191	2.95963e-11	0.15819	16.8977
RF00494	3.93598	1.53924e-07	0.848524	27.5957
RF00548	4.29523	5.42242e-06	0.215333	10.2491
RF00554	4.49185	4.87781e-05	0.0626081	4.74311
RF00563	2.31068	0.0199108	2.63479	26.7064
RF00564	2.86507	0.00621919	0.0769723	1.58909
RF00565	9.72064	1.31206e-57	0.368896	694.682
RF00567	5.16658	4.23329e-09	0.166735	15.1097
RF00568	2.48043	0.010151	0.223481	2.98132
RF00570	4.62449	2.43239e-06	0.299205	16.4963
RF00571	-3.02966	0.00293005	26.6002	6.16083
RF00572	5.53246	1.39452e-19	3.98352	370.36
RF00573	3.00265	0.000575642	0.547448	9.61991
RF00574	6.94042	2.2834e-26	0.571521	157.395
RF00576	4.49728	2.99957e-06	0.395486	22.5195
RF00578	4.39819	3.05815e-07	0.2615	13.2847
RF00580	4.94901	9.89653e-11	0.111542	9.37172
RF00581	5.5222	1.63711e-11	0.143074	18.5444
RF00582	2.62449	0.04615	0.0614263	1.10192
RF00588	2.49354	0.0198816	0.113655	1.67386
RF00592	6.13955	5.81227e-20	0.589969	89.0203
RF00593	4.26576	1.53924e-07	0.401787	17.197
RF00602	3.77444	8.86752e-05	0.117451	4.32094
RF00604	3.2935	0.00143247	0.317986	6.52724
RF00606	6.20346	3.07982e-17	0.604223	97.0598
RF00607	3.16992	0.00492803	0.0466444	1.37715
RF00608	3.97636	3.94929e-08	0.368393	13.4611
RF00609	6.64309	1.47688e-15	0.108545	31.4748
RF00610	4.97738	2.05997e-16	2.00953	128.612
RF00611	6.03066	3.19823e-11	0.0243952	9.32266
RF00618	4.06209	3.30729e-07	0.185492	7.2784
RF01119	-3.98185	2.02194e-05	3.19066	0.394021
RF01120	-2.71271	0.0175271	0.485509	0.0629044
RF01121	-2.6865	0.00671237	0.848144	0.172474
RF01123	-3.12338	0.00373441	0.486058	0.0336025
RF01124	-7.80299	2.06375e-19	74.1844	0.53446
RF01126	-3.7318	0.000177959	0.745168	0.0309102
RF01129	-2.85244	0.0162377	0.519488	0.0620185
RF01130	2.4259	0.000478243	3.99653	41.9791
RF01131	2.89704	0.000126816	1.21668	18.6052
RF01138	-2.95641	0.00320196	1.37758	0.254006
RF01142	-4.33985	7.50684e-06	1.35147	0.046916
RF01152	-2.41954	0.0199382	0.883467	0.232861
RF01164	4.83794	9.76623e-09	0.0397978	4.91234
RF01168	3.27684	0.00131789	0.0638872	2.08112
RF01173	4.87529	2.38361e-09	0.133852	10.2358
RF01181	-3.36923	0.0064521	0.483391	0.0175968
RF01194	-2.66296	0.0480717	0.293577	0.0206278
RF01200	6.10253	2.83672e-10	0.0171321	8.91579
RF01223	2.5025	0.042323	0.00880016	0.46855
RF01234	2.74723	0.0321025	0.0181904	0.681056
RF01256	2.28011	0.0480823	0.206164	2.16521
RF01268	3.95023	5.18136e-10	3.55575	108.3
RF01275	-2.04439	0.0491473	0.529226	0.173954
RF01276	-3.29768	0.00111957	0.464982	0.0151026
RF01277	4.80887	4.7452e-10	0.843232	49.0609
RF01278	2.32193	0.0393804	0.0635003	1.06085
RF01281	2.78587	0.0147893	0.20469	3.36102
RF01290	2.74435	0.000150538	0.946197	13.0864
RF01294	5.81739	7.02848e-14	0.698444	86.1137
RF01296	3.83366	2.96491e-05	6.28967	185.741
RF01298	2.71882	0.0198816	0.0621298	1.18074
RF01299	7.14613	8.9403e-25	0.211723	74.9381
RF01509	4.48112	0.000130758	0.00880016	2.46199
RF01534	4.53051	1.28961e-05	0.0339692	3.39179
RF01535	2.91754	0.0198108	0.0309869	1.00289
RF01536	2.28951	0.0306313	0.104346	1.39829
RF01537	3.0138	0.0177379	0.0704012	1.83129
RF01543	2.43296	0.0402665	0.0451809	0.797485
RF01556	2.5429	0.000774951	0.208349	2.80329
RF01844	4.03901	1.22713e-05	1.60078	51.2793
RF01860	-3.27301	0.0105146	0.470796	0.0206278
RF02280	-3.16992	0.00871899	0.508549	0.0357304
RF02403	-4.85797	3.87428e-06	1.39268	0.0206278
RF02476	-3.11042	0.00401688	0.773197	0.114127

## Sheet: SA_MB
The RSMs screened in MB_SA
RNA	log2fc（MB_SA）	q-value	average_exp_MB	average_exp_SA
hsa_piR_000552	-2.50175	0.0127791	7.97212	0.898352
hsa_piR_000753	-2.23326	0.0250127	77.5181	10.5136
hsa_piR_000801	-4.10153	0.00273032	1.26284	0.00909519
hsa_piR_000805	-2.79355	0.00451569	1.3127	0.0866576
hsa_piR_000823	-2.6364	0.0465515	15.9325	1.60574
hsa_piR_001040	-6.733	1.34e-07	57.5578	0.3021
hsa_piR_001184	-6.07104	2.25e-05	11.0654	0.064324
hsa_piR_001205	-3.23077	0.012095	6.07579	0.341038
hsa_piR_001318	-6.64306	3.43e-12	71.0431	0.425749
hsa_piR_001346	-5.45882	7.3e-06	30.6985	0.429056
hsa_piR_002485	-4.47477	0.00039141	5.01136	0.0975807
hsa_piR_002528	2.65207	0.0157652	0.0276438	0.334553
hsa_piR_004309	-4.68495	0.000105224	338.025	8.30871
hsa_piR_004506	2.90275	0.0019603	1.98629	10.348
hsa_piR_005271	-5.30072	0.000156941	6.18955	0.0626885
hsa_piR_006426	-2.37121	0.00155303	17.1074	2.21356
hsa_piR_007979	-5.27301	1.04e-06	4.48554	0.0320452
hsa_piR_009228	-1.98841	0.00310196	45.257	7.67393
hsa_piR_009294	-4.0906	1.94e-05	5.98764	0.188176
hsa_piR_009295	-4.17832	0.00155303	154.58	5.56299
hsa_piR_010894	2.70196	0.0129948	0.85643	3.9444
hsa_piR_013306	-3.42626	0.00154457	5.44134	0.292596
hsa_piR_013624	-3.21883	0.00057175	3.53049	0.19682
hsa_piR_014923	-3.48828	0.0018132	1.23624	0.0320452
hsa_piR_015254	-4.39231	0.000837344	2.67459	0.045476
hsa_piR_016658	-2.31515	0.00751344	183.512	25.3395
hsa_piR_016659	-3.12681	0.00061185	80.7524	6.29824
hsa_piR_016735	-3.69675	0.000508602	29.8451	1.48991
hsa_piR_016742	-2.35141	0.0302113	11.9714	1.53273
hsa_piR_016828	-4.55458	2.25e-05	2.40252	0.0243952
hsa_piR_016975	-3.6342	0.00347548	1.8273	0.05355
hsa_piR_017138	3.90689	0.00181813	0.0276438	0.892504
hsa_piR_017724	-3.25873	0.0122909	24.8317	1.62142
hsa_piR_018573	-3.6421	0.000588597	5.08561	0.243341
hsa_piR_019521	2.88092	0.0121348	0.770405	4.31155
hsa_piR_019912	-2.78914	0.00963838	28.2466	2.67397
hsa_piR_020485	-2.87935	0.0138098	25.4704	2.28016
hsa_piR_020490	-5.78659	3.41e-09	10.8134	0.0856607
hsa_piR_020548	-6.09702	3.41e-09	76.2474	0.658625
hsa_piR_020657	-3.01853	0.00860318	2.88098	0.195365
hsa_piR_020813	-2.65207	0.0453207	0.500539	0.0153
hsa-let-7i-5p	-3.89009	0.00270995	3785.33	255.311
hsa-miR-10395-3p	-6.96867	0.0286808	1.002	0.008
hsa-miR-10a-5p	-6.75239	7.39e-08	61.777	0.573
hsa-miR-10b-5p	-6.73779	1.22e-06	44.292	0.415
hsa-miR-1255b-5p	-8.2062	0.00127231	2.658	0.009
hsa-miR-127-3p	-4.24668	0.0109917	703.152	37.04
hsa-miR-144-3p	-11.2082	2.81e-20	376.187	0.159
hsa-miR-146b-5p	-3.755	0.0131	19.104	1.415
hsa-miR-148a-3p	1.43464	0.000679643	40.659	109.907
hsa-miR-151a-5p	-3.51284	0.0183004	239.632	20.993
hsa-miR-151b	-5.19034	0.00522977	7.047	0.193
hsa-miR-185-5p	-4.72221	0.000935217	70.898	2.686
hsa-miR-196a-5p	-6.53713	0.0006829	15.602	0.168
hsa-miR-196b-5p	-7.46019	7.35e-17	1637.31	9.298
hsa-miR-199a-3p	-5.40594	7.58e-05	159.418	3.76
hsa-miR-199a-5p	-6.12961	1.22e-06	31.227	0.446
hsa-miR-199b-3p	-5.40594	7.58e-05	159.418	3.76
hsa-miR-199b-5p	-3.89271	0.0196387	25.206	1.697
hsa-miR-20b-5p	-6.25458	0.0160738	5.65	0.074
hsa-miR-214-3p	-9.04303	2.64e-10	13.715	0.026
hsa-miR-214-5p	-7.83906	1.8e-06	10.075	0.044
hsa-miR-223-5p	1.03504	0.00352207	13.871	28.424
hsa-miR-23b-3p	-4.57579	0.00308578	28.856	1.21
hsa-miR-296-5p	-5.71141	0.0222894	3.301	0.063
hsa-miR-3120-3p	-8.90956	4.82e-06	4.328	0.009
hsa-miR-324-5p	-4.173	0.0241119	7.035	0.39
hsa-miR-342-5p	-5.2509	0.00862177	5.826	0.153
hsa-miR-363-3p	-6.3884	4.82e-06	37.111	0.443
hsa-miR-376a-3p	-6.03924	0.0374261	1.118	0.017
hsa-miR-376b-3p	-6.317	0.000224189	3.508	0.044
hsa-miR-376c-3p	-4.36156	0.0167646	7.565	0.368
hsa-miR-377-3p	-6.70966	0.0298181	0.942	0.009
hsa-miR-432-5p	-7.1731	2.68e-06	5.917	0.041
hsa-miR-449a	-7.58103	6.76e-10	78.123	0.408
hsa-miR-451a	-5.54187	2.98e-07	6346.14	136.22
hsa-miR-486-5p	-8.55806	1.34e-14	405.175	1.075
hsa-miR-493-5p	-4.55631	0.0108712	2.941	0.125
hsa-miR-548ay-5p	3.53998	0.0437906	0.019	0.221
hsa-miR-942-5p	-5.72561	0.00019488	14.975	0.283
hsa-miR-944	2.38404	0.000249585	0.491	2.563
novel-hsa-miR100-5p	-5.58816	0.00279142	3.608	0.075
novel-hsa-miR110-3p	-4.34751	0.0314379	4.723	0.232
novel-hsa-miR115-5p	-4.2808	0.0258068	3.285	0.169
novel-hsa-miR14-5p	-4.34325	0.0163905	3.613	0.178
novel-hsa-miR146-3p	-4.87533	0.0092496	3.346	0.114
novel-hsa-miR239-5p	-3.80626	0.0167892	6.589	0.471
novel-hsa-miR254-3p	-6.298	0.00605741	2.99	0.038
novel-hsa-miR274-3p	-3.9083	0.017787	7.162	0.477
novel-hsa-miR286-3p	-6.01051	6.94e-07	19.018	0.295
novel-hsa-miR293-5p	-3.72156	0.046051	7.018	0.532
novel-hsa-miR302-5p	-4.90936	0.0374261	7.603	0.253
novel-hsa-miR80-5p	-4.87745	0.0196387	1.94	0.066
RF00007	-4.7451	0.000314885	54.5301	1.3064
RF00016	-4.74198	2.45e-06	42.2007	1.0029
RF00049	-5.05562	0.000100684	13.0681	0.223053
RF00056	-3.49381	0.00377725	6.55559	0.386444
RF00065	-3.16007	0.000502086	5.70244	0.376169
RF00067	-2.81989	0.00147448	16.1362	1.48439
RF00068	-2.86569	0.0127791	4.01901	0.319743
RF00069	-2.52525	0.0368889	2.64165	0.274805
RF00070	-3.38956	0.00428276	3.33379	0.175289
RF00071	-4.32192	4.94e-05	6.14639	0.173835
RF00072	-4.08746	0.000649968	1.47755	0.0164502
RF00085	-5.03813	0.000230245	2.8707	0.0178953
RF00086	-3.99835	8.05e-05	10.9823	0.429804
RF00088	-2.97792	0.00628288	10.7306	0.859864
RF00090	-3.35176	0.00160598	8.74332	0.518466
RF00091	-3.9816	0.000100684	14.2759	0.588879
RF00092	-4.40156	6.17e-05	10.2896	0.271202
RF00093	-7.13481	2.34e-09	23.1925	0.068396
RF00096	-4.73498	7.3e-06	24.5837	0.593572
RF00133	-3.69673	0.000106016	4.92184	0.213213
RF00137	-4.0321	2.04e-05	5.17921	0.168755
RF00138	-2.96082	0.0259666	2.8702	0.201548
RF00147	-4.37068	3.25e-06	4.21923	0.0924026
RF00150	-4.16992	0.000314525	1.54541	0.0181904
RF00151	-4.34035	9.97e-05	26.5762	0.84426
RF00152	-2.91753	0.0310665	0.812781	0.0309869
RF00155	-4.76081	5.94e-06	9.48241	0.181247
RF00156	-6.60203	5.35e-08	8.54755	0.0184241
RF00157	-2.10806	0.0219192	2.38941	0.358328
RF00158	-2.74075	0.0150576	1.4943	0.112699
RF00181	-3.52139	0.00167059	3.84285	0.215261
RF00186	-2.61546	0.0242003	2.86794	0.269729
RF00188	-3.24207	0.00274151	1.54521	0.0627478
RF00189	-2.10433	0.0115424	11.4717	1.8079
RF00190	-5.33573	2.56e-06	6.6143	0.0711928
RF00191	-6.05591	5.35e-08	14.6138	0.0972066
RF00201	3.89077	0.00277824	0.0126594	0.693647
RF00211	-4.3388	7.84e-05	4.32905	0.0925738
RF00212	-4.19688	7.93e-05	36.1807	1.22377
RF00217	-5.90346	6.08e-09	269.957	2.7878
RF00218	-3.69362	0.000258028	8.00809	0.361433
RF00221	-5.54233	6.08e-09	44.9159	0.625697
RF00263	-3.93545	0.00160644	1.90478	0.046177
RF00264	-4.06465	7.93e-05	3.11574	0.0895365
RF00266	-3.43911	0.00523031	1.71064	0.0627478
RF00270	-4.32761	2.02e-05	9.7504	0.278353
RF00273	-3.34017	0.000465546	7.07208	0.405036
RF00276	-3.43706	0.000417244	9.02671	0.507815
RF00277	-10.2585	1.73e-14	3288.07	1.78664
RF00278	-4.94161	9.16e-08	62.0913	1.21424
RF00279	-5.79441	3.75e-06	5.83293	0.0241108
RF00280	-4.20945	6.18e-05	3.24346	0.0728292
RF00281	-5.94457	1.1e-06	13.259	0.0999606
RF00283	-3.39231	0.000364862	1.8549	0.0786895
RF00287	-3.24455	0.00414116	36.5845	2.43434
RF00289	-4.84359	2.28e-06	1557.06	36.732
RF00309	-3.32492	0.00689361	6.01508	0.346791
RF00324	-3.32878	0.000502086	5.35857	0.309341
RF00325	-4.38702	4.92e-06	7.04975	0.171713
RF00334	-2.36348	0.0326036	14.4292	1.83295
RF00377	-2.64822	0.0133011	34.8428	3.68451
RF00392	-4.80089	6.6e-06	5.89257	0.0980614
RF00400	-3.05889	0.013743	0.922973	0.0321478
RF00401	-2.95174	0.0360828	1.81903	0.123202
RF00405	-4.66024	0.000110572	15.8265	0.37702
RF00406	-2.74146	0.0192776	1.35059	0.0968724
RF00409	-3.8134	0.000415399	9.30353	0.389366
RF00410	-3.11547	0.00882927	0.975381	0.0306
RF00413	-3.34577	0.0103535	0.728565	0.00909519
RF00416	-2.47393	0.0270776	0.569814	0.032524
RF00418	-5.50346	7.08e-08	6.47184	0.0470608
RF00421	-3.11547	0.00794544	0.903822	0.0342643
RF00424	-4.04439	5.83e-05	1.61572	0.0237239
RF00430	-4.51362	6.12e-05	5.62981	0.122743
RF00431	-3	0.0154898	0.675082	0.0279866
RF00439	-2.87446	0.0165936	0.816552	0.0313739
RF00440	-3.95541	0.00013939	179.421	7.97622
RF00554	-4.90689	5.97e-07	4.6732	0.0626081
RF00565	-2.59961	0.00787057	3.6417	0.368896
RF00572	-2.6542	0.00561212	37.2209	3.98352
RF00574	-3.75415	0.000124824	12.7828	0.571521
RF00576	-3.49607	0.00732074	7.90726	0.395486
RF00580	-3.14295	0.0018132	1.99567	0.111542
RF00581	-4.90479	0.000169295	8.75271	0.143074
RF00588	-4.78273	2.4e-07	6.44028	0.113655
RF00592	-2.75921	0.00569834	6.25619	0.589969
RF00593	-3.84069	4.94e-05	10.2088	0.401787
RF00600	-3.30875	0.00476411	1.32609	0.0482217
RF00606	-3.37109	0.00273032	9.71051	0.604223
RF00609	-3.13577	0.00278899	2.04596	0.108545
RF00613	-2.22239	0.0457917	6.03822	0.926157
RF00614	-3.16992	0.00213835	0.946381	0.0306
RF00618	-3.39486	0.000184003	3.57088	0.185492
RF01128	2.34395	0.0208137	0.271879	1.10713
RF01144	2.1375	0.0390459	0.468449	1.5214
RF01145	1.926	0.0298354	0.321873	0.9447
RF01159	-2.22606	0.0346422	3.31533	0.44406
RF01168	-4.02065	0.00176842	2.7747	0.0638872
RF01173	-3.86789	0.000199342	3.61577	0.133852
RF01184	-3.29467	0.0115424	21.2652	1.45934
RF01186	-4.45169	7.84e-05	4.82174	0.0925738
RF01200	-4.65207	2.75e-05	2.17123	0.0171321
RF01210	-3.05344	0.000314525	5.64966	0.407677
RF01229	-5.13613	2.63e-06	2.6575	0.00932887
RF01234	-3.38246	0.00732074	0.858291	0.0181904
RF01277	-3.6928	0.000502086	16.4803	0.843232
RF01290	-3.24337	2.01e-05	14.1061	0.946197
RF01294	-2.06088	0.011743	4.60924	0.698444
RF01299	-2.86598	0.00557411	2.85651	0.211723
RF01306	-2.23691	0.0401574	41.3116	5.98194
RF01449	3.15704	0.00310196	0.267825	1.77798
RF01506	-2.37921	0.00996535	51.6285	6.35026
RF01534	-2.89616	0.0131059	0.833095	0.0339692
RF01535	-3.13385	0.0122909	0.895665	0.0309869
RF01547	-2.72246	0.0439685	0.747603	0.0401847
RF01613	-6.57089	4.93e-08	35.6325	0.20128
RF01652	-4.85323	3.54e-06	16.2228	0.322712
RF02403	4.85798	1.57e-05	0.0138219	1.39268
RF02476	2.32193	0.0278832	0.176682	0.773197
RF02491	-2.90689	0.0224271	0.51713	0.00909519

[truncated: 6 more sheets: VB_SK, VB_SE, SE_SA, VS_VB, VS_SK, VS_SE]
