# Supplementary material for: A Comprehensive Characterization of Small RNA Profiles by Massively Parallel Sequencing in Six Forensic Body Fluids/Tissue
Source: Genes (Basel). 2022 Aug 25;13(9):1530. doi: 10.3390/genes13091530 (PMC9498867; doi:10.3390/genes13091530)
Supplement: Supplementary file 1 [file genes-13-01530-s001.zip › supplementary_updated/Table_S3.xlsx]

## Sheet: Sheet1
Supplementary Table 3. The expression level of the fluids/tissue-specific miRNAs reported.
RNA	MB001	MB002	MB003	MB004	MB005	SA001	SA002	SA003	SA004	SA005	SE001	SE002	SE003	SE004	SE005	SK001	SK002	SK003	SK004	SK005	VB001	VB002	VB003	VB004	VB005	VS001	VS002	VS003	VS004	VS005
MB
hsa-miR-185-5p	177.197	94.603	48.802	23.541	10.349	2.729	4.284	1.026	2.376	3.014	5.231	2.431	1.762	3.497	1.17	0.392	0.632	0.405	1.301	0.654	366.144	288.664	412.828	509.514	438.504	2.802	3.176	0.716	2.42	2.145
hsa-miR-412-5p	0.415	0	0	0	2.814	0	0	0	0	0.04	0	0	0	0	0	0	0	0	0.07	0.093	5.673	17.046	5.361	7.567	38.966	0	0.054	0	0	0.105
hsa-miR-451a	7821	6967.76	6676.32	6214.34	4051.27	179.766	313.306	65.769	66.485	55.776	105.736	228.916	119.315	364.863	90.206	34.462	55.694	48.603	105.453	175.327	5258.04	2975.63	1836.92	8018.31	6255.01	372.196	119.49	144.171	44.383	350.754
hsa-miR-1246	1728.43	72.006	10.697	1.221	34.051	343.98	215.615	54.434	231.972	389.31	4.52	0.226	3.641	8.664	0	0.044	0.361	0.101	0.105	4.294	0.413	0	0	0	1.186	1.131	11.034	0	7.647	1.203
SA
hsa-miR-26a-5p	2333.35	829.227	1677.25	361.391	1947.31	765.633	957.014	241.291	1385.01	740.283	2377.9	744.358	348.198	1786.11	275.433	125.78	239.217	132.797	116.103	219.439	7956.37	7869.8	6794.87	8574.11	8044.44	547.972	766.404	291.002	615.504	338.094
hsa-miR-26a-2-3p	0	0	0	0	0.334	0.091	0.076	0	0	0.04	0.051	0	0	0.209	0	0	0	0	0	0.047	2.682	4.242	4.38	1.32	2.766	0	0.538	0	0	0.314
hsa-miR-26a-1-3p	0	0	0	0	0	0.136	0.153	0	0	0.08	0	0	0	0	0	0	0	0	0	0	0	2.401	0.68	1.672	0	0	0	0	0	0.052
hsa-miR-96-5p	62.89	97.699	37.788	13.026	8.966	6.594	5.661	4.011	5.28	5.103	92.837	7.011	7.868	102.658	3.061	1.002	2.258	1.974	1.195	2.801	16.399	4.482	12.686	21.82	10.512	2.949	22.283	3.938	31.654	28.615
hsa-miR-135b-5p	23.428	34.192	51.524	4.749	14.26	12.415	39.13	5.178	6.776	10.93	52.36	12.721	4.932	69.987	5.041	2.44	3.885	2.936	3.128	5.975	36.511	4.162	4.833	5.983	11.461	6.439	26.482	1.33	15.343	17.734
hsa-miR-135b-3p	0	0	1.139	0	0	0	0	0	0	0	0.356	0	0	0.783	0	0	0	0	0	0	0.103	0	0	0	0.079	0	1.507	0	0.436	0
hsa-miR-182-3p	0	0	0	0.068	0	0	0.038	0.093	0	0	0.203	0	0	0	0	0	0	0	0.035	0	0.103	0	0	0	0	0	0.054	0	0	0
hsa-miR-182-5p	137.735	176.228	112.985	28.154	10.73	2.82	13.158	2.939	16.06	5.827	371.6	1.018	12.448	332.87	0.54	0.349	2.349	0.253	2.461	1.26	92.825	10.324	103.981	212.657	112.867	18.826	28.527	35.289	30.879	32.381
hsa-miR-200c-3p	77.195	25.825	76.589	1.696	38.582	12.597	74.664	7.37	22.792	14.587	325.792	2.714	5.226	225.567	0.63	0.654	2.8	2.228	6.854	1.634	8.148	15.766	4.833	15.485	11.065	86.708	30.572	47.102	224.092	160.494
hsa-miR-200c-5p	0	1.779	3.165	0	0	0.045	0.574	0	0.264	0	3.453	0	0	1.305	0	0.044	0	0	0.035	0	0	0	0	0	0.079	0.049	2.153	0	0	0.052
hsa-miR-203b-5p	0	4.216	1.329	0.068	0.715	0.136	0.306	0.233	1.1	0.683	0	0.226	0.059	0.052	0.135	0.044	0.045	0	0	0	0	0	0	0.176	0	4.129	0.054	3.529	18.295	4.342
hsa-miR-203b-3p	0	0	0	0	0	0.091	0.191	0	0	0	0	0	0	0	0	0	0	0	0	0	0	0	0	0	0	0	0	0	0	0
hsa-miR-205-5p	42.641	359.571	1157.83	23.677	22.367	221.604	618.885	85.126	174.859	172.513	38.039	6.954	26.012	52.086	3.781	1.656	2.304	1.316	1.09	1.634	1.753	1.601	1.586	2.552	15.571	184.181	606.169	163.197	685.055	379.107
hsa-miR-205-3p	0.276	0.659	2.089	0	0	0.546	2.142	0.14	1.452	1.125	0	0.057	0	0.835	0	0	0	0	0	0	0	0	0	0	0.079	0.442	1.184	0.051	4.453	0
hsa-miR-208a-5p	0	0	0	0	0	0	0	0	0	0	0	0.057	0	0	0	0	0	0	0	0	0	0	0	0	0	0	0	0	0	0
hsa-miR-381-3p	2.695	0.593	2.152	1.018	2.957	1.455	0	0.466	1.1	0.321	1.473	1.866	0.705	1.096	0.72	0.349	0.497	0.203	1.476	0.373	9.695	19.447	21.974	19.708	72.32	0.442	0.538	0.511	0.387	3.191
hsa-miR-381-5p	0	0.066	0	0	0.048	0	0	0	0.044	0	0.051	0.057	0	0	0.045	0	0	0	0	0	0	0	0	0	1.107	0	0	0	0.048	0
hsa-miR-431-5p	0.76	0.329	0.696	0.882	0.763	0.864	0	0.746	0.308	0.241	0.914	1.3	0.47	0.418	0.495	0.087	0.271	0.354	2.285	0.56	8.767	52.099	8.911	32.202	103.461	0.492	1.076	0.563	0.097	2.929
hsa-miR-431-3p	0.069	0	0	0	0	0	0	0.093	0	0.04	0.152	0	0	0	0	0	0	0.051	0	0.047	0	0	0	0	0.948	0.049	0	0	0	0
hsa-miR-450b-5p	0	0	0	0	0	0	0	0	0	0	0	0	0	0	0	0	0	0	0	0	0	0	0	0	0	0	0	0	0	0.052
hsa-miR-518c-3p	0	0	0	0	0	0	0	0	0	0	0	0	0	0	0	0	0	0	0.316	0	0	0	0	0	0	0	0	0	0	1.517
hsa-miR-518c-5p	0	0	0	0	0	0	0	0	0	0	0	0	0	0	0	0	0	0	0.035	0	0	0	0	0	0	0	0	0	0	0.052
hsa-miR-1228-3p	0	0	0	0	0	0	0	0	0	0.04	0	0	0	0	0	0	0	0	0.035	0	0	0	0	0	1.107	0	0	0	0	0
hsa-miR-1228-5p	0	0	0	0	0	0	0.038	0	0	0	0	0	0	0	0	0	0	0	0	0	0.103	0	0	0	0	0.442	0	0	0	0
hsa-miR-223-3p	1002.37	163.25	1009.97	41.858	350.765	628.296	751	34.19	740.137	437.29	3.453	9.724	2.349	4.697	3.826	2.091	3.343	1.114	1.828	7.469	2059.07	2623.75	1626.09	3023.39	3041.16	262.828	129.178	9.615	68.196	28.929
hsa-miR-223-5p	25.156	4.809	19.749	1.425	18.218	34.289	44.982	2.379	32.781	27.687	0.152	0.226	0	0.157	0.135	0	0.045	0.051	0.105	0	70.857	68.185	42.438	78.218	64.179	8.602	6.028	0	2.662	0.052
hsa-miR-145-5p	9.468	81.559	77.666	20.895	68.484	6.776	6.043	0.7	16.148	5.746	1.168	3.901	1.879	1.722	1.755	0.828	1.129	0.456	4.253	0.327	31.457	10.884	12.686	21.468	23.158	9.044	9.473	2.762	1.452	21.343
hsa-miR-145-3p	1.244	1.252	2.405	0.068	1.383	0.318	0	0.047	0	0.08	0	0.113	0	0	0	0.044	0	0	0.07	0.047	2.888	0.08	0	0.088	0	0.098	0.108	0	0.048	0.157
hsa-miR-141-3p	70.423	27.801	40.447	0.611	82.553	20.373	29.644	15.766	28.997	19.891	321.779	1.131	7.516	431.354	0.54	0.436	0.271	0.405	2.461	3.454	1.96	0.24	8.155	2.64	4.821	2.802	7.266	3.887	143.555	28.353
hsa-miR-141-5p	0.484	1.647	1.076	0	0	0.591	0.65	0.233	1.584	0.643	7.821	0.113	0	9.499	0	0	0.045	0	0.035	0	0	0	0	0	0.079	0.246	0	0	4.792	0.785
hsa-miR-375-3p	214.516	452.198	135.646	15.264	42.302	183.132	890.612	100.239	267.173	190.797	2344.23	34.205	372.742	1694.31	3.961	1.263	3.162	1.013	1.195	2.241	1.96	6.082	4.531	5.983	16.835	404.146	504.926	348.487	878.172	575.905
hsa-miR-34a-3p	0	0	0	0	0	0	0	0	0	0	0	0	0	0	0	0	0	0	0.035	0	0.103	0	0	0	0	0	0	0	0	0
hsa-miR-34a-5p	1131.12	1447.77	2845.78	142.399	435.034	211.054	670.369	156.119	403.399	343.66	620.197	93.681	111.799	563.134	33.85	19.954	44.898	9.872	27.136	12.417	328.292	312.833	299.635	477.84	468.302	251.719	1546	152.968	1415.36	534.317
hsa-let-7c-5p	239.879	1035.36	727.284	162.684	223.621	183.814	457.049	90.164	139.438	136.95	2458.49	175.659	343.324	2412.5	56.536	29.277	67.438	34.68	1.019	50.787	76.839	124.045	125.2	171.832	223.046	189.932	1331.88	94.358	1287.97	228.081
hsa-let-7c-3p	0.069	0.132	0.127	0.068	0	0	0	0.047	0	0.04	0	0	0	0.209	0	0	0	0	0.035	0	0	0	0	0	0	0	0	0	0	0
hsa-miR-22-5p	1.797	0.725	0.949	0	1.097	0.227	1.645	0.047	0.308	0.241	0.152	0.113	0	0.052	0.045	0	0	0	0.387	0.047	13.821	2.241	8.759	14.781	12.567	0	0	0.256	1.984	0.105
hsa-miR-22-3p	851.43	1208.23	911.035	408.948	572.383	243.114	308.716	179.254	273.069	287.682	626.749	145.694	639.439	422.533	48.479	22.873	45.35	38.629	166.018	60.636	3765.72	3223.8	2911.17	4533.63	4729.97	227.732	694.064	169.334	1084.79	509.155
hsa-miR-27b-3p	1325.8	909.797	1321.58	237.106	1307.06	287.908	1109.9	171.838	369.651	406.067	343.821	33.978	54.373	263.353	13.054	6.884	11.518	7.949	15.502	10.923	821.092	724.502	663.833	916.175	1028.37	97.325	439.422	70.526	1629.1	456.006
hsa-miR-27a-3p	515.005	82.284	236.858	40.908	309.894	195.592	463.743	60.964	277.249	228.571	135.649	23.858	13.27	125.257	8.327	5.402	12.331	7.189	39.439	12.883	1338.13	1687.41	826.11	1571.3	1589.06	63.753	90.102	44.29	701.656	222.641
hsa-miR-27a-5p	4.561	2.174	1.393	0.136	1.86	0.637	2.754	0.466	0.88	1.005	0	0.113	0	0.052	0.18	0.131	0.09	0	0.633	0	10.933	15.366	19.105	12.758	12.014	1.671	1.023	0.256	3.291	3.243
hsa-miR-27b-5p	0.346	1.318	1.709	0.407	3.815	0	0.421	0.047	0.352	0.161	1.067	0.226	0	0.052	0.09	0	0.09	0.101	0.141	0	1.238	4.001	0	0	7.509	0.049	2.637	0.409	1.791	1.099
hsa-miR-23b-3p	11.127	27.406	48.739	4.885	52.126	1.41	1.033	0.886	1.716	1.005	14.982	4.41	1.879	5.323	1.71	0.741	1.445	0.709	3.199	1.027	112.112	71.066	66.451	130.48	170.011	14.943	5.382	10.382	21.248	17.682
hsa-miR-23a-3p	490.125	197.639	628.034	81.274	445.669	278.313	626.382	89.977	620.499	438.978	151.24	24.989	12.331	83.87	10.848	6.143	8.763	7.189	54.203	23.34	1243.24	2475.85	1466.16	2640.22	2652.29	74.518	146.402	55.439	125.501	183.407
hsa-miR-23b-5p	0.829	0.527	2.215	0.136	1.383	0	0.765	0	0.484	0.201	0.203	0	0	0.365	0	0	0	0	0	0	9.386	18.327	7.853	11.262	16.756	0.049	1.238	0.511	0.484	1.203
hsa-miR-23a-5p	0	0	0	0.271	0	0	0	0	0	0	0	0	0	0	0	0	0	0	0	0	0	0	0.755	0	0	0	0	0	0	0
hsa-miR-125b-5p	79.545	196.189	146.913	69.673	90.803	17.053	20.578	11.101	12.98	11.171	150.631	21.653	15.854	38.464	6.662	3.703	6.956	5.772	11.037	9.336	24.444	14.485	97.94	24.635	37.227	49.498	100.436	47.665	60.791	63.455
hsa-miR-125a-5p	12.44	8.235	12.28	6.513	7.964	7.367	0.88	5.178	2.64	3.094	11.274	12.381	3.758	4.802	3.826	1.394	3.252	3.544	2.847	4.761	103.036	87.552	75.966	29.211	270.153	4.768	9.042	2.301	2.081	3.714
hsa-miR-125b-1-3p	0.138	0.066	3.038	0	0.238	0.136	0	0.14	0	0.04	0.305	0.17	0	0.522	0.09	0	0.136	0.051	0.211	0	0	0.24	0	0.088	0	0	0	0.051	0	0.052
hsa-miR-125b-2-3p	0.276	0.659	0	0	0	0.045	0.115	0.047	0	0	0.965	0	0.822	1.305	0	0	0	0	0	0	0	0	0	0	0	0	0.054	0.051	0	0
hsa-miR-125a-3p	0	0	0	0	0	0.227	0	0.047	0	0	0.508	0.113	0.059	0.104	0	0.044	0.045	0.051	0.07	0	0.103	0	0	0.088	1.976	0	0	0.102	0	0.052
hsa-miR-99b-3p	3.317	0.922	2.722	0.475	3.863	0.682	0.344	0.233	0.616	0.321	6.45	0.283	0.235	1.618	0.09	0.087	0.09	0	0.141	0.14	0.825	11.924	4.229	1.496	49.004	0.197	0.807	0.205	0	0.262
hsa-miR-99a-5p	724.614	735.414	673.291	192.602	456.352	171.945	300.109	109.474	326.75	182.318	2611.56	226.428	1163.32	1571.77	71.795	38.078	60.075	42.831	4.429	71.466	316.328	487.296	456.173	724.283	781.214	373.13	756.07	343.679	745.265	445.962
hsa-miR-99b-5p	75.399	90.255	101.529	28.426	201.35	34.971	10.366	15.019	21.12	12.457	108.783	55.801	20.258	44.101	17.69	8.409	15.538	10.632	24.324	18.065	770.656	1644.03	762.604	1605.35	3566.28	33.671	34.717	35.34	14.472	40.856
hsa-miR-99a-3p	0	0	0	0	0	0	0.115	0.187	0	0	1.219	0	0	1.044	0	0	0	0	0	0	0	0	0	0	0	0	0	0	0	0
hsa-miR-29b-3p	35.384	22.465	23.357	6.038	11.064	9.595	5.317	6.204	9.108	6.148	15.388	6.219	2.642	12.787	1.891	1.133	1.716	1.721	2.918	3.968	220.305	153.015	263.615	94.143	173.252	6.193	8.773	4.347	9.68	6.173
hsa-miR-29a-3p	20.042	10.211	14.748	4.478	7.631	15.416	8.759	7.277	2.068	6.872	13.611	12.042	2.525	6.158	3.556	2.135	2.755	4	6.151	6.628	124.902	39.934	117.573	96.342	108.836	2.703	12.11	2.199	2.178	2.929
hsa-miR-29c-5p	7.049	9.026	8.039	1.56	4.244	1.728	3.098	0.7	1.76	1.447	29.253	1.074	12.272	12.891	0.36	0.218	0.497	0.152	0.105	0.28	37.233	44.256	40.097	35.897	62.756	2.212	8.45	0.511	2.759	1.517
hsa-miR-29c-3p	5.045	2.701	2.279	1.56	1.002	4.275	1.3	3.032	1.672	2.17	4.52	6.049	1.174	4.436	1.936	1.046	1.4	1.114	0.598	2.287	44.762	27.13	33.981	46.983	49.32	1.819	4.79	0.767	1.984	2.04
hsa-miR-29b-1-5p	0	1.054	0.063	0	0.143	0.045	0	0	0	0.04	0	0.057	0	0.052	0.045	0	0.045	0	0.141	0.047	2.475	3.521	2.114	2.903	1.265	0.049	0	0	0.048	0.052
hsa-miR-29b-2-5p	0	0	0.127	0.068	0.429	0.045	0	0	0.22	0	0.508	0.057	0	0	0.09	0	0.045	0	0	0	0	0.08	0.68	1.232	0	0	0	0	0.048	0
hsa-miR-29a-5p	0.346	0	0	0	0.238	0	0.076	0	0	0.04	0.051	0.057	0	0	0	0.044	0	0	0.07	0	0	0	0	0	0.158	0	0.054	0	0	0
hsa-miR-210-3p	0.415	0.527	1.709	0	0.429	0.455	1.645	0.56	0.176	1.125	0.051	0.057	0	0.157	0.045	0	0	0	0	1.074	5.157	3.201	0	0	0	0.049	3.822	1.534	3.291	3.191
hsa-miR-210-5p	0.069	0	0	0	0.811	0.045	0.038	0	0.396	0.201	0.152	0	0	0	0.045	0	0	0	0	0	0.928	0	0.68	0	1.027	0.246	1.83	1.023	0	0
SE
hsa-miR-10a-5p	62.613	103.826	25.699	6.581	110.165	1	0.076	0.28	1.144	0.362	134.176	3.675	3.171	73.484	1.801	0.915	1.084	2.329	12.619	0.7	333.655	913.77	370.239	992.017	938.895	9.683	13.295	4.961	8.373	14.752
hsa-miR-10b-5p	72.634	47.038	24.496	14.247	63.047	0.273	0.306	0	1.496	0	172.367	2.431	8.162	116.228	0.72	0.566	0.407	0.051	0.633	0.093	0	3.841	0.906	0.44	1.739	9.634	13.618	4.296	14.52	8.998
hsa-miR-10a-3p	0	0	0	0	0	0	0	0	0	0	0.406	0	0	0.209	0	0	0	0	0.07	0	0	0	0	0	0	0	0	0	0	0
hsa-miR-10b-3p	0	0	0	0	0.525	0	0	0	0	0	0	0	0	0	0	0	0	0	0	0	0	0	0	0	0	0	0	0	0	0
hsa-miR-17-3p	2.004	0.198	0	0.068	0	0	0.038	0	0	0	0	0	0	0	0	0	0	0	0.035	0	1.96	3.201	6.192	0.704	2.055	0	0	0	0	0.157
hsa-miR-17-5p	23.29	4.348	4.304	1.018	1.288	1.319	1.836	0.093	0.088	0.321	1.371	0.113	0	1.879	0	0.087	0.045	0	1.055	0.047	31.045	26.89	16.235	13.725	27.742	0.049	0	0.205	3.63	3.766
hsa-miR-29b-2-5p	0	0	0.127	0.068	0.429	0.045	0	0	0.22	0	0.508	0.057	0	0	0.09	0	0.045	0	0	0	0	0.08	0.68	1.232	0	0	0	0	0.048	0
hsa-miR-135a-2-3p	0	0	0	0	0	0	0	0	0	0	0.305	0	0	0	0	0	0	0	0	0	0	0	0	0	0	0	0	0	0	0
hsa-miR-135b-5p	23.428	34.192	51.524	4.749	14.26	12.415	39.13	5.178	6.776	10.93	52.36	12.721	4.932	69.987	5.041	2.44	3.885	2.936	3.128	5.975	36.511	4.162	4.833	5.983	11.461	6.439	26.482	1.33	15.343	17.734
hsa-miR-135a-5p	4.769	4.414	5.127	2.985	3.291	7.504	1.186	5.691	0.968	3.215	126.965	11.251	5.226	127.188	4.231	2.396	3.026	2.835	0.035	4.761	1.444	12.004	1.812	5.543	12.251	1.081	8.881	0.563	3.436	0.523
hsa-miR-135b-3p	0	0	1.139	0	0	0	0	0	0	0	0.356	0	0	0.783	0	0	0	0	0	0	0.103	0	0	0	0.079	0	1.507	0	0.436	0
hsa-miR-340-3p	0.968	0.198	0.316	0.204	0.668	0.318	0.038	0.093	0.352	0.281	0.914	0.452	0.235	0.209	0.18	0.174	0.226	0.101	0	0.373	62.296	94.514	46.969	73.994	90.578	0.197	0.484	0.153	0.097	0.105
hsa-miR-340-5p	28.404	3.492	4.431	0.882	6.391	9.277	5.776	2.006	5.192	10.649	7.008	4.579	1.174	4.332	1.08	1.394	1.039	0.709	0.281	0.84	136.144	252.331	490.078	156.259	247.706	2.064	1.991	0.665	4.308	1.622
hsa-miR-508-3p	0	0	0	0	0	0	0	0	0	0.121	4.469	0	0.587	3.236	0	0	0	0.051	0	0	0	0	0	0	0	0	0	0	0.629	0
hsa-miR-508-5p	0	0	0	0	0	0	0	0	0	0	1.016	0	0	0	0	0	0	0	0	0	0	0	0	0	0	0	0	0	0	0
hsa-miR-26b-5p	579.691	323.008	293.066	81.138	145.6	80.583	149.672	10.122	98.078	84.669	780.681	8.82	74.572	683.068	3.196	1.961	4.065	1.569	8.12	5.508	775.917	1341.6	1142.58	1522.38	1398.58	19.367	30.195	4.347	118.145	33.271
hsa-miR-26b-3p	1.244	3.36	6.33	0.543	2.051	4.457	1.951	0.14	1.276	2.17	4.368	0.226	0	1.2	0.09	0	0	0.051	0	0.607	14.543	14.405	90.993	22.348	17.784	0.246	0.646	0.102	0	0.209
SK
hsa-miR-203a-3p	12.094	155.608	94.059	2.849	15.881	31.56	147.645	38.062	41.845	73.337	2.184	5.314	1.527	4.593	2.296	1.612	2.665	1.519	0.316	2.334	0.103	1.601	0.68	1.848	3.003	269.12	141.935	152.047	1235.36	501.57
hsa-miR-205-5p	42.641	359.571	1157.83	23.677	22.367	221.604	618.885	85.126	174.859	172.513	38.039	6.954	26.012	52.086	3.781	1.656	2.304	1.316	1.09	1.634	1.753	1.601	1.586	2.552	15.571	184.181	606.169	163.197	685.055	379.107
hsa-miR-205-3p	0.276	0.659	2.089	0	0	0.546	2.142	0.14	1.452	1.125	0	0.057	0	0.835	0	0	0	0	0	0	0	0	0	0	0.079	0.442	1.184	0.051	4.453	0
hsa-miR-139-5p	23.497	10.672	10.507	3.663	30.045	14.552	1.109	9.982	26.928	6.309	18.283	10.233	2.818	3.81	4.231	1.133	3.162	6.784	1.055	9.149	1502.02	1365.29	867.264	2398.53	2308.47	36.472	20.776	30.89	2.662	1.831
hsa-miR-139-3p	0.968	0.198	0.949	0.271	0.048	0.455	0	0.28	0.484	0.563	0.457	0.565	0	0.157	0.09	0.131	0	0.253	0	0.233	48.991	72.746	31.715	84.2	101.248	0.836	0.484	0.563	0	0.052
hsa-miR-494-5p	0	0	1.013	0	0.525	0	0	0	0	0	0	0	0	0.052	0	0	0	0	0	0	0	5.042	1.888	3.431	4.11	0	0	0	0	0
hsa-miR-494-3p	0.138	0	0	0	0.62	0	0	0	0	0.04	0	0	0	0	0	0	0	0	0.176	0.047	3.197	0	0	0	1.581	0.049	0	0	0	0.052
VB
hsa-miR-16-2-3p	0	0	0	0	0.048	0	0.038	0	0	0	0	0	0	0	0	0	0	0	0	0	0.103	0	0.529	0	0.711	0	0	0	0	0
hsa-miR-16-5p	2494.51	1256.52	338.766	387.374	424.542	567.04	333.922	77.849	238.836	286.276	172.266	80.451	26.482	154.379	27.323	12.373	23.94	8.657	21.653	16.058	2346.01	2075.95	4919.66	2167.13	2011.13	70.241	65.02	23.577	235.418	74.388
hsa-miR-20a-5p	33.38	5.139	1.582	0.543	1.621	1	2.065	0.047	3.344	0.764	2.742	0.339	0.059	1.514	0	0.044	0	0	2.074	0.047	123.664	110.52	66.376	97.398	82.595	0.295	0.108	0.205	3.388	2.72
hsa-miR-20a-3p	0	0	0	0	0	0	0	0	0	0	0	0	0	0	0	0	0	0	0	0	0	0	2.341	0	0.079	0	0	0	0	0
hsa-miR-106a-5p	4.907	0	0	0	0	0.091	0	0	0	0	3.403	0	0	2.557	0	0	0	0	0	0	0	2.241	1.057	0	1.423	0	0	0	0	0.105
hsa-miR-150-5p	70.008	169.772	264.898	128.695	114.744	67.395	4.972	32.698	6.424	29.054	50.481	253.057	98.529	75.363	114.287	60.908	63.011	21.618	4.745	52.701	8146.35	8425.2	8525.24	9089.69	8200.69	10.47	77.399	5.472	61.129	8.684
hsa-miR-150-3p	0.138	0	0	0.204	0.048	0	0	0	0.044	0	0	0.057	0	0	0	0	0.09	0	0	0	0.619	13.285	8.231	20.852	21.261	0.049	0	0	0.048	0
hsa-miR-185-5p	177.197	94.603	48.802	23.541	10.349	2.729	4.284	1.026	2.376	3.014	5.231	2.431	1.762	3.497	1.17	0.392	0.632	0.405	1.301	0.654	366.144	288.664	412.828	509.514	438.504	2.802	3.176	0.716	2.42	2.145
hsa-miR-451a	7821	6967.76	6676.32	6214.34	4051.27	179.766	313.306	65.769	66.485	55.776	105.736	228.916	119.315	364.863	90.206	34.462	55.694	48.603	105.453	175.327	5258.04	2975.63	1836.92	8018.31	6255.01	372.196	119.49	144.171	44.383	350.754
hsa-miR-182-5p	137.735	176.228	112.985	28.154	10.73	2.82	13.158	2.939	16.06	5.827	371.6	1.018	12.448	332.87	0.54	0.349	2.349	0.253	2.461	1.26	92.825	10.324	103.981	212.657	112.867	18.826	28.527	35.289	30.879	32.381
hsa-miR-182-3p	0	0	0	0.068	0	0	0.038	0.093	0	0	0.203	0	0	0	0	0	0	0	0.035	0	0.103	0	0	0	0	0	0.054	0	0	0
hsa-miR-144-3p	223.224	1151.58	340.412	157.188	8.537	0.227	0.344	0.093	0.088	0.04	0	1.131	0.763	9.655	0.495	0	0.181	0.051	0.422	0.187	50.951	4.001	15.858	61.941	38.255	1.72	0	0.307	0.097	2.668
hsa-miR-200b-3p	13.407	2.701	4.494	0.611	2.146	2.456	6.617	1.399	3.564	1.929	21.432	2.827	0.587	16.857	0.765	0.392	0.723	0.81	0.07	0.747	3.713	0.64	2.341	2.288	3.794	1.376	7.051	1.483	7.454	0.68
hsa-miR-200b-5p	0	1.515	0.823	0	0.238	0.455	2.41	0.14	0.528	0.241	3.657	0.057	0	4.071	0.09	0	0	0	0	0	0.206	0	0.076	0.088	0.079	0	1.076	0.205	1.258	0
hsa-miR-486-3p	0.691	1.779	2.152	1.289	0	0.136	0	0.047	0.044	0.04	0.152	0.283	0	0.052	0.135	0.044	0.136	0	0.246	0.047	0	6.562	4.984	0.264	1.581	0	0.054	0	0.048	0.366
hsa-miR-486-5p	199.105	1035.83	524.986	214.311	51.649	1.319	3.06	0.327	0.308	0.362	0.559	3.562	1.879	7.672	1.71	0.305	1.174	0.051	0.914	0.607	427.718	345.885	108.436	648.441	462.927	0.885	0.269	0.051	1.258	2.197
hsa-miR-16-2-3p	0	0	0	0	0.048	0	0.038	0	0	0	0	0	0	0	0	0	0	0	0	0	0.103	0	0.529	0	0.711	0	0	0	0	0
hsa-miR-16-5p	2494.51	1256.52	338.766	387.374	424.542	567.04	333.922	77.849	238.836	286.276	172.266	80.451	26.482	154.379	27.323	12.373	23.94	8.657	21.653	16.058	2346.01	2075.95	4919.66	2167.13	2011.13	70.241	65.02	23.577	235.418	74.388
hsa-miR-126-5p	15.135	5.468	3.481	2.239	3.672	1.819	0.115	1.446	1.276	0.643	1.625	2.375	0.411	0.626	0.765	0.697	0.813	0.861	1.476	0.747	330.768	221.36	479.431	344.721	369.978	3.736	1.83	2.353	0.436	3.139
VS
hsa-miR-654-5p	0.207	0.066	0	0.271	0.668	0	0.076	0	0	0.161	0.051	0.113	0	0	0	0	0	0	0.352	0	5.466	26.089	12.384	20.412	85.598	0	0	0	0	0.157
hsa-miR-654-3p	0.553	0	1.076	0.068	0.763	0	0	0	0	0	0	0	0	0	0	0	0	0	0.316	0	1.857	4.802	0.982	2.376	15.333	0	0	0	0	0.262
hsa-miR-155-3p	0	0	0	0	0	0	0	0	0	0	0	0	0	0	0	0	0	0	0	0	0	2.641	0	1.936	0	0	0	0	0	0
hsa-miR-155-5p	26.123	16.997	103.111	2.714	17.502	1.182	3.557	0.793	11.484	3.295	28.339	0.283	0.47	23.642	0.225	0.087	0.136	0.203	0.808	0.093	144.189	166.22	50.745	104.349	167.008	4.866	9.096	0.102	1.549	0.575
hsa-miR-1260b	0	0	0	0	0.048	0.136	0	0	0	0	0	0.057	0	0	0	0	0	0	0	0	7.323	23.368	14.347	38.097	27.031	0	0	0	0	0.052
hsa-miR-654-5p	0.207	0.066	0	0.271	0.668	0	0.076	0	0	0.161	0.051	0.113	0	0	0	0	0	0	0.352	0	5.466	26.089	12.384	20.412	85.598	0	0	0	0	0.157
Note:MB = menstrual blood; SA = saliva; SE = semen; VB = venous blood; VS = vaginal secretion; SK = skin.
