# Supplementary material for: A Comprehensive Characterization of Small RNA Profiles by Massively Parallel Sequencing in Six Forensic Body Fluids/Tissue
Source: Genes (Basel). 2022 Aug 25;13(9):1530. doi: 10.3390/genes13091530 (PMC9498867; doi:10.3390/genes13091530)
Supplement: Supplementary file 1 [file genes-13-01530-s001.zip › supplementary_updated/Table_S1.xlsx]

## Sheet: Sheet1
Supplementary Table 1. The information of the samples
Group	Samples	Gender	Fluids/tissue	Concentration (ng/μL)	RIN	Total clean reads (M)	Total mapping rate (%)	Q20	Percentage of clean reads (%)
MB	MB001	Female	Menstrual blood	66	2.7	24.15	93.3	98.7	83.87
MB	MB002	Female	Menstrual blood	31	2.2	22.82	87.69	98.9	73.79
MB	MB003	Female	Menstrual blood	43	2.4	23.03	84.19	98.7	72.44
MB	MB004	Female	Menstrual blood	39	2.4	26.84	42.49	98.6	93.19
MB	MB005	Female	Menstrual blood	351	1.8	23	79.02	99	79.87
SA	SA001	Female	Saliva	16.221	2.5	22.79	50.59	98.8	55.76
SA	SA002	Male	Saliva	9.801	2.5	27.24	26.86	98.8	94.58
SA	SA003	Male	Saliva	111	3.1	25.61	18.53	98.7	88.93
SA	SA004	Female	Saliva	1.119	2	25.69	23.86	98.9	89.2
SA	SA005	Male	Saliva	23.025	2.4	25.57	26.71	98.7	88.77
SE	SE001	Male	Semen	120	2.8	23.07	94.31	98.7	80.1
SE	SE002	Male	Semen	31	2.6	18.07	92.91	98.7	26.87
SE	SE003	Male	Semen	30	1.1	18.79	95.26	99	58.5
SE	SE004	Male	Semen	420	2.7	22.87	93.41	98.8	70.95
SE	SE005	Male	Semen	19	2.1	22.76	95.15	98.8	71.59
SK	SK001	Female	Skin	1.872	2.5	27.02	8.36	98.7	93.81
SK	SK002	Male	Skin	1.22	2.5	22.91	24.87	98.8	67.07
SK	SK003	Female	Skin	4.678	2.5	21.73	16.29	98.8	88.12
SK	SK004	Male	Skin	1.358	2.6	28.58	90.54	98.8	62.21
SK	SK005	Male	Skin	0.356	1.5	22.76	29.4	98.7	75.58
VB	VB001	Female	Venous Blood	71	9.4	18.27	91.69	98.6	94.26
VB	VB002	Male	Venous Blood	89	9.3	25.3	89.92	98.8	94.09
VB	VB003	Male	Venous Blood	133	9.6	26.48	81.3	98.9	96.24
VB	VB004	Female	Venous Blood	94	9.6	25.5	91.38	99	95.33
VB	VB005	Female	Venous Blood	71	9.7	27.9	91.6	98.8	96.87
VS	VS001	Female	Vaginal Secretion	716	2.3	22.97	79.09	98.9	71.24
VS	VS002	Female	Vaginal Secretion	74	2.5	22.95	88.04	98.7	62.18
VS	VS003	Female	Vaginal Secretion	489	2.4	24.87	81.06	99	86.37
VS	VS004	Female	Vaginal Secretion	47	2.6	22.92	62.23	99	76.1
VS	VS005	Female	Vaginal Secretion	27	1.1	22.89	79.28	99	68.01
